# Supplementary material for: Using 10-K text to gauge COVID-related corporate disclosure
Source: PLoS One. 2023 Mar 22;18(3):e0283138. doi: 10.1371/journal.pone.0283138 (PMC10032508; doi:10.1371/journal.pone.0283138)
Supplement: S2 File — (XLSX) [file pone.0283138.s004.xlsx]

## Sheet: ReadMe
	Note:
	This supporting file (S4) presents data to replicate Table 3, and Table 4 regression results. These are the key findings of the paper.
	Worksheet 1 (Sample 1) data can be used to replicate Table 3 results, whereas, Worksheet 2 (Sample 2) data can be used to replicate Table 4 results.
	Since we have used commercial databases (e.g. COMPUSTAT, BOARDEX) to retrieve firms’ financial information, we have removed firm identifies from these worksheets.

## Sheet: Sample 1
Serial_sample1	year	total dividend/total assets	change (total dividend/total assets)	frequency of COVID-related disclosure	contextual COVID-related positive word frequency	contextual COVID-related negative word frequency	contextual COVID-related financial constraints word frequency	frequency of COVID-related disclosure/1000	contextual COVID-related positive word frequency/1000	contextual COVID-related negative word frequency/1000	contextual COVID-related financial constraints word frequency/1000	tobin's Q	employee turnover	total dividend dummy	herfindahl index	long-term debt to assets	firm size	R&D expenditure/sales	roa	ff48
1	2020	0	0	6.09845	2.17802	5.80804	1.16161	0.006098	0.002178	0.005808	0.001162		0.458904	0	0.0478966	0.061379	9.63963	1.91043	-0.583996	13
2	2020	0	-0.0243487	6.4905	5.56328	6.4905	1.15902	0.00649	0.005563	0.00649	0.001159	2.10863	0.0500611	0	0.0657679	0.193074	7.16004	0	0.076182	42
3	2020	0.0020377	-0.0020627	6.20751	0.886787	5.61632	2.06917	0.006208	0.000887	0.005616	0.002069	0.973943	-0.0769231	1	0.0310074	0.107288	3.84038	0	0.0025486	44
4	2020	0	0.949519	8.39352	1.95198	2.73277	0.585594	0.008394	0.001952	0.002733	0.000586	5.96851	0.151176	0	0.338912	0.368675	8.67756	0	-0.0828364	11
5	2020	0.0020344	0.0003998	3.82495	0.562493	9.44988	2.24997	0.003825	0.000562	0.00945	0.00225	0.986135	-0.0401786	1	0.0310074	0.0198925	5.09132	0	0.0100094	44
6	2020	0.0039555	-0.0003074	6.90069	5.10051	14.2514	3.0003	0.006901	0.005101	0.014251	0.003	1.01863	4.06e-08	1	0.0310074	0.0224586	6.93067	0	0.0111307	44
7	2020	0	0	0	0	0	0	0	0	0	0		-2.49e-08	0	0.0478966	0	5.72338	0.146846	-0.381302	13
8	2020	0	0	4.83623	1.75863	2.19828	1.31897	0.004836	0.001759	0.002198	0.001319	2.26598	0.129617	0	0.0481761	0.23079	7.97205	0.201346	-0.140186	33
9	2020	0.276662	0.276662	0	0	0	0	0	0	0	0	55.8706	-4.75e-08	1	0.232579	1.41885	3.15348	2.875	-4.10769	22
10	2020	0	0	3.76766	3.13972	6.59341	1.56986	0.003768	0.00314	0.006593	0.00157	2.18063	-0.192961	0	0.0374414	0.0923355	7.17081	0.133054	-0.204069	21
11	2020	0.0715613	-0.0341956	3.88889	1.33333	3.44444	0.666667	0.003889	0.001333	0.003444	0.000667	2.85419	-0.0122293	1	0.0783536	0.394791	11.5227	0.058352	0.113721	38
12	2020	0	1.86482	2.93686	2.34949	7.04846	2.0558	0.002937	0.002349	0.007048	0.002056	3.94655		0	0.0478966	0	7.00848	3.89642	-0.196625	13
13	2020	0	0	3.12175	0.346861	2.42803	1.04058	0.003122	0.000347	0.002428	0.001041	5.982	0.0125373	0	0.0444829	0.576188	8.17198	0.172884	-0.244078	32
14	2020	0	1.89276	3.75313	0.208507	5.21268	1.04253	0.003753	0.000209	0.005213	0.001043	8.90796		0	0.0849206	0.112796	7.34807	0.306202	-0.0716838	37
15	2020	0.111894	0.111894	0	0	0	0	0	0	0	0		-0.0864198	1	0.0843218	0.0808016	6.62376	0.257455	0.0612632	35
16	2020	0	0	0	0	0	0	0	0	0	0	0.907349	-0.069307	0	0.0657679	0.206722	6.4747	0	-0.196469	42
17	2020	0.03752	0.0030068	9.36903	3.44168	4.97132	2.67686	0.009369	0.003442	0.004971	0.002677	3.20188	0.0186916	1	0.0756807	0.267809	11.8436	0.069926	0.061959	12
18	2020	0.0549796	-0.0183302	3.69458	1.97044	1.47783	0.246305	0.003695	0.00197	0.001478	0.000246	2.1451	0.566667	1	0.0478966	0.520612	11.8436	0.169382	0.0306579	13
19	2020	0	0.32127	5.22648	2.37567	2.05892	1.90054	0.005226	0.002376	0.002059	0.001901	10.9329	0.925234	0	0.0478966	0.0058804	9.29142	0.126066	0.118263	13
20	2020	0	0	3.90498	2.60332	3.25415	1.62708	0.003905	0.002603	0.003254	0.001627	1.31995	-0.136364	0	0.0478966	0.0442334	5.0168	3.0139	-0.55711	13
21	2020	0.013053	0.0001353	12.2034	2.73224	15.7104	3.9276	0.012203	0.002732	0.01571	0.003928	1.21351	-0.185714	1	0.0319763	0.195187	7.74824	0	7.94e-05	34
22	2020	0	0	4.01002	1.00251	2.25564	2.00501	0.00401	0.001003	0.002256	0.002005	3.76642	0.0696056	0	0.0965287	0.0210023	8.03522	0.23035	0.104891	36
23	2020	0	0.0005414	6.16143	4.51838	4.51838	2.05381	0.006161	0.004518	0.004518	0.002054	1.16154	0.047619	0	0.0657679	0.440549	7.58016	0	0.070422	42
24	2020	0	0	1.18036	0.708215	3.06893	1.18036	0.00118	0.000708	0.003069	0.00118	1.38075	-0.509346	0	0.338912	0.471388	8.39482	0	-0.103415	11
25	2020	0	0	4.58847	0.573559	4.58847	1.4339	0.004588	0.000574	0.004588	0.001434	11.1036	0.194831	0	0.0478966	0.0568095	9.05184	0.503503	-0.359798	13
26	2020	0.0266327	0.0042824	4.87954	2.43977	10.064	3.04971	0.00488	0.00244	0.010064	0.00305	0.948131	0.0169491	1	0.0464313	0.344487	7.11	0	-0.002092	47
27	2020	0	0	3.82366	0.224921	5.62303	3.1489	0.003824	0.000225	0.005623	0.003149	2.45521	0.0547945	0	0.13024	0.574558	6.84921	0	-0.0007318	7
28	2020	0	0	7.11997	0.711997	5.33998	2.13599	0.00712	0.000712	0.00534	0.002136	6.34633	-0.185455	0	0.0478966	1.41885	6.07918	1.90372	-0.837121	13
29	2020	0	0	1.74216	0.49776	1.49328	0	0.001742	0.000498	0.001493	0	8.36903	0.316456	0	0.0478966	0.0183056	8.95229	1.87972	-0.178079	13
30	2020	0.13561	-0.0191331	2.2293	0.955414	3.82166	0.636943	0.002229	0.000955	0.003822	0.000637	4.64025	0.0284553	1	0.0319763	0.0734018	11.8436	0.0196406	0.137757	34
31	2020	0.0148588	-0.0187064	9.68367	6.69269	12.4812	1.29116	0.009684	0.006693	0.012481	0.001291	0.963581	-0.128571	1	0.123769	0.371011	6.68744	0.0119019	0.0203365	8
32	2020	0	3.11348	3.07314	2.66339	2.04876	0.204876	0.003073	0.002663	0.002049	0.000205	5.36948	0.376	0	0.338912	0	7.8114	0	-0.106521	11
33	2020	0	0	8.26757	0.751597	10.3345	3.00639	0.008268	0.000752	0.010334	0.003006		-0.0158395	0	0.0756807	0.434851	5.22085	0.130009	0.0077955	12
34	2020	0	0	3.52444	1.40977	3.52444	4.22932	0.003524	0.00141	0.003524	0.004229	3.68914	-0.454545	0	0.0478966	1.41885	4.80833	0.741691	-0.609081	13
35	2020	0	0	2.20573	1.20313	3.20834	0.401043	0.002206	0.001203	0.003208	0.000401	1.96062	-0.06222	0	0.0319763	0.342702	8.41197	0.107619	0.0214532	34
36	2020	0	0	2.41702	0.322269	4.6729	1.45021	0.002417	0.000322	0.004673	0.00145	4.5861	-0.220779	0	0.0478966	0.191385	5.67626	4.89525	-0.720714	13
37	2020	0	0	2.76286	0.153492	1.68841	0.613968	0.002763	0.000153	0.001688	0.000614	5.0349	0.504155	0	0.0374414	0.061124	7.32606	0.122069	0.0550318	21
38	2020	0.0148691	-0.014919	12.2034	3.86266	16.7382	4.72103	0.012203	0.003863	0.016738	0.004721	1.2909	0.251701	1	0.0495147	0.360677	4.61119	0.0015305	0.0623638	17
39	2020	0.0033987	-0.0006239	5.13583	1.89215	9.19043	1.48669	0.005136	0.001892	0.00919	0.001487	0.98425	0.0588235	1	0.0310074	0.0133707	5.38323	0	0.0071982	44
40	2020	0	0	1.32275	0	2.405	0.2405	0.001323	0	0.002405	0.00024	0.655657	-0.511628	0	0.0478966	0.289837	3.66899	0.177444	-0.157416	13
41	2020	0	0	0.518941	0	1.03788	0	0.000519	0	0.001038	0	3.84987	-1.94e-09	0	0.0965287	0.0851759	2.6602	0.104525	0.0132667	36
42	2020	0.0136743	-0.0005862	0.778816	0.778816	0	0	0.000779	0.000779	0	0	3.442	0.0326087	1	0.0319763	0.165693	11.1829	0.142221	0.0950712	34
43	2020	0.0273506	-0.0068191	4.33422	1.44474	5.53817	3.37106	0.004334	0.001445	0.005538	0.003371	1.58024	-0.0416667	1	0.232579	0.12418	8.35431	0.024652	0.0711115	22
44	2020	0	0	1.56904	0	0.523013	0.523013	0.001569	0	0.000523	0.000523	7.01239	-2.06e-08	0	0.0478966	0.0604839	1.51436	0.49888	-0.695853	13
45	2020	0.0253242	-0.0205518	7.87746	2.62582	4.814	1.09409	0.007877	0.002626	0.004814	0.001094	2.07789	0.0291579	1	0.163241	0.189981	8.00627	0.0303579	0.0514349	6
46	2020	0	2.42961	2.19036	0.796495	2.78773	0.995619	0.00219	0.000796	0.002788	0.000996	4.53098		0	0.0756807	0.208508	6.69261	3.9525	-0.529675	12
47	2020	0	0	4.86224	0.648298	3.56564	1.9449	0.004862	0.000648	0.003566	0.001945	2.45773	0.0147058	0	0.0478966	1.10607	4.82827	0.130887	-0.478243	13
48	2020	0	0	6.68209	1.28502	10.5371	6.68092	0.006682	0.001285	0.010537	0.006681	2.35782	-0.163743	0	0.0478966	0.0646645	3.81821	0.501059	-1.60012	13
49	2020	0.0137413	0.0017235	1.44802	0.289603	1.44802	0.86881	0.001448	0.00029	0.001448	0.000869	0.799044	0.0933735	1	0.0767772	0.0591079	4.62772	0	0.0033594	41
50	2020	0.040948	-0.253068	4.14852	0.829703	5.39307	2.90396	0.004149	0.00083	0.005393	0.002904	2.38786	0.814672	1	0.0767772	0.428222	7.96267	0	-0.0891285	41
51	2020	0	0	2.07962	1.18835	2.07962	0.891266	0.00208	0.001188	0.00208	0.000891	2.09301	0.155	0	0.0478966	0.0464111	6.72663	23.1349	-0.288361	13
52	2020	0	0	2.26301	1.25723	0.754337	0.502892	0.002263	0.001257	0.000754	0.000503	7.6246	0.373068	0	0.0478966	0.0934537	9.00443	1.17981	-0.130979	13
53	2020	0	0	8.52558	2.50752	10.0301	4.84788	0.008526	0.002508	0.01003	0.004848	2.49498	0.0571936	0	0.338912	0.257026	7.5246	0	0.0371204	11
54	2020	0	0	7.89596	2.78681	12.0762	6.68092	0.007896	0.002787	0.012076	0.006681	1.23759	-0.340425	0	0.0767772	0.200135	3.12229	0	-0.530337	41
55	2020	0	-0.002514	5.24345	2.69663	9.73783	3.14607	0.005243	0.002697	0.009738	0.003146	1.02331	-0.0722892	0	0.0783536	0.423058	7.39461	0.0116022	-0.0533086	38
56	2020	0	0	3.44828	1.23153	6.89655	0.985222	0.003448	0.001232	0.006897	0.000985	1.56007	0.296178	0	0.0478966	0.468539	5.32087	0.13991	-0.364751	13
57	2020	0.15364	-2.09e-06	2.58824	1.17647	1.88235	0.470588	0.002588	0.001176	0.001882	0.000471	9.89117	-0.0052134	1	0.0319763	0.190084	11.8436	0.170034	0.216604	34
58	2020	0.0069401	-0.0375351	3.46971	1.59028	2.45771	0.578285	0.00347	0.00159	0.002458	0.000578	1.15214	0.171429	1	0.0319763	0.59338	8.77681	0	-0.0392254	34
59	2020	0.0638825	-0.0518947	6.05894	0.963922	9.63922	1.65244	0.006059	0.000964	0.009639	0.001652	1.12581	-0.525287	1	0.0481761	0.207363	7.38757	0	-0.0382889	33
60	2020	0.0329745	0.0013997	3.50186	1.3132	4.15846	0.656599	0.003502	0.001313	0.004158	0.000657	1.64597	-0.215084	1	0.0965287	0.0067988	6.56881	0.223662	0.0045237	36
61	2020	0.0455188	-0.000307	3.54191	3.93546	2.36128	1.96773	0.003542	0.003935	0.002361	0.001968	1.55327	0.0149254	1	0.0657679	0.257397	9.2546	0	0.0416416	42
62	2020	0.0312263	-0.111473	2.22133	0.807754	3.02908	0.807754	0.002221	0.000808	0.003029	0.000808	1.11363	0.0225564	1	0.0374414	0.044685	4.62376	0.0162398	-0.138419	21
63	2020	0	0	2.48571	2.23714	3.23142	0.497141	0.002486	0.002237	0.003231	0.000497	2.75306	-0.0839974	0	0.0849206	0.243095	8.21967	0.10168	0.081737	37
64	2020	0	0	0	0	0	0	0	0	0	0	1.03563	1	0	0.1123	0.0672783	0.260728	0	-0.157492	46
65	2020	0	-0.0503216	6.04015	2.84242	4.79659	3.55303	0.00604	0.002842	0.004797	0.003553	0.992625	-0.0789474	0	0.0558451	0.285593	6.32862	0.0101907	0.0364704	14
66	2020	0.0143822	0.0075912	1.27914	0.284252	2.84252	0.852757	0.001279	0.000284	0.002843	0.000853	1.25192	-0.372093	1	0.0319763	0.214358	8.79039	0	-0.0143373	34
67	2020	0.0100627	-0.0204673	4.52004	3.09266	9.63483	1.78423	0.00452	0.003093	0.009635	0.001784	1.19071	-0.15551	1	0.0505564	0.258154	6.36622	0.0060661	-0.0353443	18
68	2020	0	0	2.23881	1.74129	2.48756	0.995025	0.002239	0.001741	0.002488	0.000995	2.92948	0.025	0	0.0558451	1.41885	4.04036	0.0012866	-0.292946	14
69	2020	0	0	2.11457	0.192234	1.7301	0.576701	0.002115	0.000192	0.00173	0.000577	2.51375	-0.0394737	0	0.0478966	0.548643	6.44978	0.890171	-0.455424	13
70	2020	0	0	3.00395	1.58103	7.43083	2.52964	0.003004	0.001581	0.007431	0.00253	1.36663	-0.1	0	0.0319763	0.944805	2.81058	0	-0.452398	34
71	2020	0.179144	0.179144	3.59712	2.47302	4.72122	2.69784	0.003597	0.002473	0.004721	0.002698	2.31914	0.0321977	1	0.808254	0.124177	8.30866	0.0269214	0.0474844	26
72	2020	0.0111551	0.0002481	1.44464	0.412754	2.57971	0.206377	0.001445	0.000413	0.00258	0.000206	1.34396	0.025	1	0.15351	0.541687	9.65734	0	0.0013294	48
73	2020	0.0155434	0.0103002	4.94405	3.64299	5.37774	2.08171	0.004944	0.003643	0.005378	0.002082	0.954802	0.0233609	1	0.0565182	0.0478478	10.3351	0	0.0289425	45
74	2020	0.0008878	-0.0134118	6.07424	2.13723	7.87402	1.34983	0.006074	0.002137	0.007874	0.00135	0.965004		1	0.0464313	0.253677	4.80591	0	-0.300647	47
75	2020	0.0056443	-0.020916	3.14815	2.96296	5.55556	3.7037	0.003148	0.002963	0.005556	0.003704	1.54508	0.022184	1	0.0374414	0.163731	8.95258	0.0374439	0.0502222	21
76	2020	0	0	5.72884	0.636537	4.45576	1.90961	0.005729	0.000637	0.004456	0.00191	12.3298	0.1	0	0.177165	0.0065794	5.86311	0.0225681	-0.171691	24
77	2020	0	0	1.59808	0.799041	1.9976	0.799041	0.001598	0.000799	0.001998	0.000799		0.0945122	0	0.0478966	0.247117	6.43546	1.61752	-0.843367	13
78	2020	0	0	3.08569	0.237361	3.79777	1.66152	0.003086	0.000237	0.003798	0.001662	16.8997	-0.476191	0	0.0478966	0.993631	4.04813	2.66488	-2.76815	13
79	2020	0	0	1.32696	0.796178	1.85775	2.12314	0.001327	0.000796	0.001858	0.002123	3.76451	0.866667	0	0.0478966	0.224207	5.52668	18.024	-0.709712	13
80	2020	0.0756207	-0.0243582	5.0874	4.56561	4.30472	1.17402	0.005087	0.004566	0.004305	0.001174	3.73842	0.006135	1	0.0849206	0.250441	10.3501	0.092714	0.0746858	37
81	2020	0	0	3.43418	2.12592	5.23303	0.490597	0.003434	0.002126	0.005233	0.000491	4.05176	0.0485074	0	0.0478966	0.420959	8.0072	1.80845	-0.383808	13
82	2020	0.0104868	0.0009274	1.66355	2.07943	3.74298	0.207943	0.001664	0.002079	0.003743	0.000208	0.985653	-0.0196078	1	0.0464313	0.0021634	9.03791	0	-0.0032512	47
83	2020	0	-0.0198624	2.32979	0.258866	2.32979	0.776598	0.00233	0.000259	0.00233	0.000777	0.756665	0.0273973	0	0.0558451	0.342513	4.77928	0.078386	-0.0683535	14
84	2020	0	0	0	0	0	0	0	0	0	0	1.23061	-0.115385	0	0.0478966	0.0310913	4.32355	35.092	-0.222965	13
85	2020	0	0	1.5083	1.5083	3.01659	1.5083	0.001508	0.001508	0.003017	0.001508	31.7437	-4.75e-08	0	0.0478966	0	1.96772	0	-5.58077	13
86	2020	0.0027522	-3.97e-05	7.19655	2.55877	9.91524	1.91908	0.007197	0.002559	0.009915	0.001919	0.923407	0.025641	1	0.0319763	0.578291	8.5286	0	0.0204743	34
87	2020	0.0454576	-0.007771	3.84615	3.84615	4.43787	1.47929	0.003846	0.003846	0.004438	0.001479	3.09745	0.088983	1	0.0558451	0.308556	11.0949	0.0094735	0.0749628	14
88	2020	0	0	3.31895	1.32758	4.81248	1.32758	0.003319	0.001328	0.004812	0.001328	1.28978	0.211187	0	0.0403823	0.505193	7.53188	0	0.0106988	40
89	2020	0.157313	0.548483	5.65428	3.23102	5.51966	1.88476	0.005654	0.003231	0.00552	0.001885			1	0.0605088	0.214123	11.3847	0.814893	-0.436993	43
90	2020	0	-0.0224208	5.3286	4.97336	5.3286	2.13144	0.005329	0.004973	0.005329	0.002131	3.29686	0.0238095	0	0.0965287	0	5.15882	0.188796	-0.0596974	36
91	2020	0.0365033	-0.0219799	2.99349	2.28913	2.64131	0.528262	0.002993	0.002289	0.002641	0.000528	2.64786	0.0833765	1	0.0319763	0.337721	9.74583	0.0842097	0.0717471	34
92	2020	0	0	3.3796	0.7242	3.621	1.0863	0.00338	0.000724	0.003621	0.001086	1.25924	0.0555555	0	0.0478966	0.187846	6.02733	0.739857	-0.595302	13
93	2020	0	0	6.37156	0.670691	3.6888	0.670691	0.006372	0.000671	0.003689	0.000671	2.44899	0.446808	0	0.0319763	0.17427	4.75943	0.254991	-0.265402	34
94	2020	0	0	0	0	0	0	0	0	0	0	4.82795	0.133333	0	0.0965287	0.331653	5.75237	11.4654	-0.505929	36
95	2020	0.0055205	0.0008815	9.37809	4.93583	16.7818	3.94867	0.009378	0.004936	0.016782	0.003949	1.87661	-0.0655738	1	0.0374414	0.253203	7.38879	0.0106578	0.0510489	21
96	2020	0	0	3.04583	0.553787	4.84563	1.24602	0.003046	0.000554	0.004846	0.001246	7.35705	0.210345	0	0.0319763	0.201858	8.54074	0.246191	0.106402	34
97	2020	0.0032038	-0.0101111	5.5017	4.45376	5.5017	0.785958	0.005502	0.004454	0.005502	0.000786	1.21816	-0.0885473	1	0.0403823	0.258081	8.77328	0	-0.0942617	40
98	2020	0	-0.0040646	5.46299	3.82409	11.4723	1.0926	0.005463	0.003824	0.011472	0.001093	1.04882	-0.0120481	0	0.0444829	0.422779	5.29229	0	-0.0018843	32
99	2020	0.0160626	0.0001114	0.59312	0	1.18624	0	0.000593	0	0.001186	0	1.99937	-0.130435	1	0.562372	0.275953	7.77256	0.0285917	0.0636084	16
100	2020	0.0156914	-0.0001084	1.95996	1.53997	3.35993	2.23996	0.00196	0.00154	0.00336	0.00224	2.06194	-0.0166667	1	0.0558451	0.27597	9.66531	0.0189248	0.035955	14
101	2020	0.0089856	0.0082256	4.15369	4.6729	0.778816	1.03842	0.004154	0.004673	0.000779	0.001038	1.21318	0.111111	1	0.0657679	0.513166	8.92641	0	0.0319648	42
102	2020	0	0	0.330797	0	0	0	0.000331	0	0	0	2.87486	0.636364	0	0.0478966	0.276877	6.57466	9.24133	-0.376857	13
103	2020	0	0	4.8011	1.50892	5.07545	1.64609	0.004801	0.001509	0.005075	0.001646	1.05194	-0.0652174	0	0.0824786	0.171265	8.3633	0.0029076	-0.0114401	19
104	2020	0	0	0	0	0	0	0	0	0	0	2.90992	0.413223	0	0.0478966	0.0895933	7.09012	7.43525	-0.389611	13
105	2020	0	0	12.2034	4.11155	14.1223	4.46907	0.012203	0.004112	0.014122	0.004469	1.01773	-0.194915	0	0.338912	0.0612233	5.38718	0	-0.0167083	11
106	2020	0.0121316	-0.0118572	5.63513	1.87837	6.33952	3.52195	0.005635	0.001878	0.00634	0.003522	1.07256	-0.220681	1	0.0464313	0.325147	7.12595	0	0.0027505	47
107	2020	0.0656403	-0.0071556	1.91205	0.764818	1.91205	1.91205	0.001912	0.000765	0.001912	0.001912	1.86402	0.0144928	1	0.0464313	0.777991	7.25589	0	0.0298681	47
108	2020	0.0282163	0.0045053	3.96138	0.742758	3.71379	1.60931	0.003961	0.000743	0.003714	0.001609	2.16065	0.244971	1	0.0478966	0.147158	10.4428	0.165225	0.0333315	13
109	2020	0.00635	-0.0592197	5.12674	1.4241	4.84192	1.70891	0.005127	0.001424	0.004842	0.001709	0.901827	0.0680851	1	0.393796	0.333193	5.36808	0	0.0558149	1
110	2020	0	-0.183018	4.89596	1.42799	6.73195	2.03998	0.004896	0.001428	0.006732	0.00204	9.04849	0.243634	0	0.0756807	0.0133435	10.6488	0.0709188	0.367703	12
111	2020	0	0	8.19912	1.46413	9.66325	1.75696	0.008199	0.001464	0.009663	0.001757	2.00952	0.102362	0	0.0478966	0.85262	3.18363	0.0254821	-0.104985	13
112	2020	0	0	5.41455	1.01523	4.73773	1.69205	0.005415	0.001015	0.004738	0.001692	1.06637	0.329168	0	0.0319763	0.473786	3.42329	0	-0.355722	34
113	2020	0	0	5.6391	1.12782	4.13534	2.06767	0.005639	0.001128	0.004135	0.002068	2.08103	0.0044743	0	0.0478966	0.200839	8.06315	0.379866	-0.0568597	13
114	2020	0.0067329	0.0067329	3.84163	1.09761	15.9153	0.392003	0.003842	0.001098	0.015915	0.000392	0.988839	-0.0351382	1	0.0565182	0.0826717	9.04504	0	0.0035176	45
115	2020	0	0	2.02235	2.34167	4.68334	1.27727	0.002022	0.002342	0.004683	0.001277	1.3936	-0.197531	0	0.0824786	0.384148	7.66234	0.0047282	-0.389749	19
116	2020	0.0138494	-0.0012802	7.52177	5.14648	8.70942	3.56295	0.007522	0.005146	0.008709	0.003563	1.64547	-0.133915	1	0.0403823	0.473796	8.04066	0	-0.0564889	40
117	2020	0.106438	-0.0037335	6.93642	2.31214	16.975	5.08671	0.006936	0.002312	0.016975	0.005087		0.0454545	1	0.0495147	0.487294	9.27006	0.0200007	0.102398	17
118	2020	0.0210696	-0.0010724	3.68939	0.175685	6.85172	0.527056	0.003689	0.000176	0.006852	0.000527	1.12094	0.0022405	1	0.0166647	0.264553	8.07904	0	0.0286297	31
119	2020	0.0026567	-0.0389817	5.0993	1.61031	6.70961	2.14708	0.005099	0.00161	0.00671	0.002147	1.09585	-0.0588235	1	0.0319763	0.447002	8.21142	0	0.0094779	34
120	2020	0.023438	-0.0946525	3.001	0.666889	5.66856	1.5005	0.003001	0.000667	0.005669	0.001501	0.77329	-0.194336	1	0.315093	0.246516	6.34535	0	-0.0596579	29
121	2020	0.16849	0.0254947	4.98188	3.47222	9.20894	1.81159	0.004982	0.003472	0.009209	0.001812	2.0665	0.030963	1	0.0464313	0	8.10681	0	0.173957	47
122	2020	0.0212874	0.0010667	3.59971	0.899928	3.59971	1.07991	0.0036	0.0009	0.0036	0.00108	1.30343	-0.0617181	1	0.0166647	0.382947	9.4631	0	0.0352343	31
123	2020	0	0	5.21327	1.18483	5.45024	1.89573	0.005213	0.001185	0.00545	0.001896	1.44323	-0.219178	0	0.13024	0.0152827	4.10827	0	-0.727932	7
124	2020	0	0	3.14837	0.787092	2.75482	1.18064	0.003148	0.000787	0.002755	0.001181	2.95231	0.20442	0	0.0756807	0.0683713	3.85619	0.0186555	-0.153213	12
125	2020	0.003342	-0.0004216	5.02874	4.66954	2.51437	1.07759	0.005029	0.00467	0.002514	0.001078	2.00434	0.0411764	1	0.232579	0.386756	6.21146	0.0695048	0.0390696	22
126	2020	0.068126	-0.037492	5.11654	0.568505	7.39056	0.852757	0.005117	0.000569	0.007391	0.000853	1.8117	-0.108108	1	0.0916006	0.56377	8.48301	0.0706391	0.0667858	23
127	2020	0.11684	0.0797988	3.45722	2.59291	1.90147	0.864304	0.003457	0.002593	0.001901	0.000864	1.11528	-0.125	1	0.0319763	0.0894737	7.61123	0.137127	0.240061	34
128	2020	0.0015865	-0.0056764	4.96825	2.16011	8.51082	1.81449	0.004968	0.00216	0.008511	0.001814	0.992127	0.091954	1	0.0310074	0.0939149	9.50009	0	0.0059561	44
129	2020	0	0	0	0	0	0	0	0	0	0	5.14206	0.0982616	0	0.0478966	0.452749	9.62434	1.32863	-0.251912	13
130	2020	0	-0.0047728	3.06996	1.93892	6.46308	1.93892	0.00307	0.001939	0.006463	0.001939	0.976207	-0.0829875	0	0.0965287	0.197835	5.61793	0.110241	-0.0083184	36
131	2020	0	-0.0163373	4.37122	1.68124	3.86685	1.51311	0.004371	0.001681	0.003867	0.001513	1.00446	-0.254587	0	0.315093	0.332585	5.33788	0	-0.265997	29
132	2020	0.0387489	-0.0281436	10.6051	4.0549	6.2383	1.24766	0.010605	0.004055	0.006238	0.001248	2.29941	-1.81e-08	1	0.199744	0.0395192	5.00819	0	0.39368	15
133	2020	0	0	4.36936	0.873871	3.20419	0.582581	0.004369	0.000874	0.003204	0.000583		0.303965	0	0.0756807	0.145757	7.08351	0.1294	-0.302401	12
134	2020	0	0	0.761228	1.26871	0.761228	0.253743	0.000761	0.001269	0.000761	0.000254	2.65008	0.0754717	0	0.0478966	0.134756	5.70351	2.91216	-0.193907	13
135	2020	0.0428686	0.0400789	5.60828	1.72563	3.01985	0.862813	0.005608	0.001726	0.00302	0.000863	0.942855		1	0.0464313	0.405822	4.7168	0	0.0037654	47
136	2020	0	0	2.49138	0.958222	2.68302	0.766577	0.002491	0.000958	0.002683	0.000767	0.943355		0	0.1123	0.0080335	3.93669	0	-0.0243522	46
137	2020	0.0079067		5.50964	1.14784	5.05051	1.60698	0.00551	0.001148	0.005051	0.001607	1.18203		1	0.0767772	0.185071	5.67927	0	-0.032163	41
138	2020	0	0	6.41975	1.8107	6.58436	5.4321	0.00642	0.001811	0.006584	0.005432	5.74481	0.0338983	0	0.0319763	0.256628	8.37202	0.266925	-0.0126521	34
139	2020	0	0	6.36787	2.6941	8.32721	2.93901	0.006368	0.002694	0.008327	0.002939	6.22196	0.224167	0	0.0319763	0.485473	9.00313	0.20415	-0.0166342	34
140	2020	0	-0.0055461	0	0	0	0	0	0	0	0	0.947521	-4.75e-08	0	0.0567588	0.0416488	0.260728	0	-0.0558179	30
141	2020	0.143532	0.0972578	1.69596	0.308356	1.69596	0.154178	0.001696	0.000308	0.001696	0.000154	1.42481	-0.168224	1	0.0444829	0.771019	9.80056	0	0.0130685	32
142	2020	0	0	9.7361	3.8432	5.8929	1.79349	0.009736	0.003843	0.005893	0.001793	1.78778	0.72	0	0.0478966	0.005989	6.03781	6.08112	-0.200086	13
143	2020	0	-0.0563203	3.19704	1.51439	5.55275	0.673061	0.003197	0.001514	0.005553	0.000673	2.04152	-0.169662	0	0.0319763	0.959546	5.30704	0	-0.252765	34
144	2020	0	0	1.31781	0.439271	4.61234	0.439271	0.001318	0.000439	0.004612	0.000439	1.20372	-0.26	0	0.0558451	0.168874	5.97536	0	-0.0317018	14
145	2020	0.0048478	-0.0055171	5.03311	3.17881	7.41722	1.0596	0.005033	0.003179	0.007417	0.00106	1.292	-0.0093478	1	0.0374414	0.341722	8.18453	0.0334878	-0.0060597	21
146	2020	0.133442	0.0090276	4.37432	1.17169	5.93657	2.26527	0.004374	0.001172	0.005937	0.002265	2.45156	-0.0273973	1	0.259573	0.589931	11.241	0.0062857	0.0942127	5
147	2020	0.0031229	0.0031229	2.72142	1.23701	4.20584	0.247402	0.002721	0.001237	0.004206	0.000247	1.23575		1	0.0166647	0.346738	5.18058	0	0.0008841	31
148	2020	0	3.11348	0.520969	0.781454	2.60485	0.260485	0.000521	0.000781	0.002605	0.00026	7.89088		0	0.0478966	0	8.14167	24.5017	-0.104895	13
149	2020	0	0	6.37461	3.25512	5.83209	1.08504	0.006375	0.003255	0.005832	0.001085	2.33745	0.0362695	0	0.0478966	0.0094749	7.55983	0.0634449	-0.0186331	13
150	2020	0	0	6.26776	1.45762	16.3253	2.47795	0.006268	0.001458	0.016325	0.002478	0.969784	0.201923	0	0.0565182	0.509153	6.55755	0	-0.033056	45
151	2020	0	0	1.5212	0.19015	2.6621	0.570451	0.001521	0.00019	0.002662	0.00057	6.02015	0.0328515	0	0.0965287	0.0131262	8.11797	0.631235	-0.104288	36
152	2020	0.0009634	-0.0050619	3.96476	2.31277	7.81938	3.52423	0.003965	0.002313	0.007819	0.003524	1.32309	-0.356375	1	0.13024	1.04479	6.16455	0	-0.446567	7
153	2020	0.0710339	0.0543069	4.88998	0.564228	3.9496	2.06884	0.00489	0.000564	0.00395	0.002069	1.13994	-0.230242	1	0.0444829	0.565848	7.30182	0	0.0457422	32
154	2020	0.0141223	-0.0378712	1.73551	0	0.694203	0.694203	0.001736	0	0.000694	0.000694	0.830599	0.0186404	1	0.0767772	0.418136	3.54816	0	0.0294839	41
155	2020	0.0821793	0.0433736	4.26493	1.75615	6.77371	4.26493	0.004265	0.001756	0.006774	0.004265	1.64759	-0.06	1	0.0783536	0.394968	9.67696	0.0078043	0.0372337	38
156	2020	0	0	12.2034	4.17223	7.17624	2.67023	0.012203	0.004172	0.007176	0.00267	6.62539	-0.0140845	0	0.338912	0.170047	9.17215	0	0.117157	11
157	2020	0.0090459	0.005269	2.65119	1.64804	5.44569	1.57638	0.002651	0.001648	0.005446	0.001576	0.973207	-0.138721	1	0.0310074	0.150916	6.35474	0	-0.0002216	44
158	2020	0.015423	-0.0008905	4.27264	2.13632	5.28993	1.83113	0.004273	0.002136	0.00529	0.001831	1.23801	-0.0150166	1	0.0166647	0.345863	9.89205	0	0.0271933	31
159	2020	0	0	2.30017	0.287522	2.87522	1.72513	0.0023	0.000288	0.002875	0.001725	2.15646	0.0124224	0	0.0505564	0.449762	7.83173	0	0.0308824	18
160	2020	0.0162604	0.0032596	6.66563	1.24012	11.0061	3.41032	0.006666	0.00124	0.011006	0.00341			1	0.0464313	0.591673	5.5549	0	0.006134	47
161	2020	0.0034834	-0.0178017	7.035	0.686342	9.09403	5.31915	0.007035	0.000686	0.009094	0.005319	1.26866	-0.231862	1	0.0403823	0.589811	9.19021	0	-0.143288	40
162	2020	0.0213768	-0.0007349	6.03339	1.2628	4.63028	2.24498	0.006033	0.001263	0.00463	0.002245	1.16843	-0.0825243	1	0.0464313	0.456752	7.4654	0	0.0099538	47
163	2020	0	0	7.38137	2.46046	5.44815	2.10896	0.007381	0.00246	0.005448	0.002109	1.09486	0	0	0.0916006	0.600713	6.8511	0.0249215	-0.0948735	23
164	2020	0	0	12.2034	6.09508	13.8155	2.43803	0.012203	0.006095	0.013816	0.002438	4.19698	-0.125	0	0.0478966	0.602804	1.58952	0.0217024	-0.413292	13
165	2020	0.0176442	-0.0001441	0	0	0	0	0	0	0	0	1.15553	-0.0356733	1	0.0166647	0.369698	10.6299	0	0.0272434	31
166	2020	0.007274	-0.0151291	2.98253	2.47124	5.28334	1.02258	0.002983	0.002471	0.005283	0.001023	1.38851	-0.0124031	1	0.0310074	0.168404	11.4859	0	0.0163821	44
167	2020	0.0210512	-0.0125	7.30663	1.76367	7.4326	1.76367	0.007307	0.001764	0.007433	0.001764	0.761554		1	0.0464313	0.387909	6.69538	0	-0.008831	47
168	2020	0.008822	0.0024624	2.2403	0.766419	7.60524	0.589553	0.00224	0.000766	0.007605	0.00059	1.01056	-0.051948	1	0.0565182	0.0315635	8.93136	0	0.0099502	45
169	2020	0.0064528	-0.0001476	4.91401	1.323	4.158	0.756001	0.004914	0.001323	0.004158	0.000756	1.38681	0.0929003	1	0.0464313	0.293514	9.15901	0	0.014632	47
170	2020	0.0029928	-9.29e-05	5.4061	2.70305	4.76252	0.643583	0.005406	0.002703	0.004763	0.000644	0.852305		1	0.0565182	0.0048488	7.85724	0	0.0158649	45
171	2020	0.0423295	-0.071805	3.40136	0.537057	2.68528	1.25313	0.003401	0.000537	0.002685	0.001253	1.38239	0.0208333	1	0.0481761	0.0173981	6.11231	0	0.0507307	33
172	2020	0.0263485	0.0003318	2.4345	1.50707	3.59379	2.78229	0.002435	0.001507	0.003594	0.002782	2.20573	-2.44e-08	1	0.0166647	0.326068	7.9838	0	0.0482389	31
173	2020	0.0426985	0.0034383	0.943619	0.589762	1.29748	0.589762	0.000944	0.00059	0.001297	0.00059	3.00665	0.0300697	1	0.0464313	0.749089	11.5103	0	0.0357924	47
174	2020	0.0017316	-0.0017351	2.4032	2.4032	2.93725	1.33511	0.002403	0.002403	0.002937	0.001335	1.13916	0.149031	1	0.0558451	0.169955	6.17162	0.0190907	0.0224051	14
175	2020	0	-0.294016	4.65522	0.581903	2.61856	1.74571	0.004655	0.000582	0.002619	0.001746	1.59862	1.91289	0	0.0319763	0.278464	4.95739	0.0146666	-0.177541	34
176	2020	0.0171138	0.00014	3.63361	0.908403	3.17941	0.454201	0.003634	0.000908	0.003179	0.000454	1.8247	0.0294117	1	0.0166647	0.402772	10.2337	0	0.0303341	31
177	2020	0	1.21687	3.49786	0.777303	2.13758	0.971628	0.003498	0.000777	0.002138	0.000972		0.183673	0	0.0319763	0.0009414	8.69414	0.344166	-0.163028	34
178	2020	0.0020414	0.0003777	2.53807	0	8.46024	0.211506	0.002538	0	0.00846	0.000212	1.00002	-0.0187362	1	0.0310074	0.0306448	7.88134	0	0.0128183	44
179	2020	0.0013409	-0.0022384	3.46356	2.63231	4.43336	0.969798	0.003464	0.002632	0.004433	0.00097	0.960146	-0.042683	1	0.0310074	0.0508255	3.97777	0	0.003593	44
180	2020	0.0174775	-0.0085358	1.85968	0.845309	3.21217	0.169062	0.00186	0.000845	0.003212	0.000169	1.45457	0	1	0.0767772	0.0904299	9.89311	0	-0.0769899	41
181	2020	0	0	5.04202	6.69269	8.40336	2.10084	0.005042	0.006693	0.008403	0.002101	1.17963	-0.125	0	0.0916006	0.218241	0.558076	0.0299416	0.0155628	23
182	2020	0.0066537	-0.0581201	7.21371	3.30628	13.2251	4.50857	0.007214	0.003306	0.013225	0.004509	1.78242	-0.195652	1	0.0657679	0.429146	8.23593	0	-0.0609275	42
183	2020	0.0159339	0.002983	5.33224	2.46103	10.6645	0.410172	0.005332	0.002461	0.010664	0.00041	3.06577	-0.0883978	1	0.0849206	0.232645	10.2356	0.0349998	0.0842327	37
184	2020	0.116429	-0.0744025	6.81199	3.30868	6.2281	0.778513	0.006812	0.003309	0.006228	0.000779		0.0384616	1	0.0478966	0.527435	11.7978	0.165474	0.115397	13
185	2020	0	0	2.10843	1.50602	2.10843	0.60241	0.002108	0.001506	0.002108	0.000602	7.49704	-0.172945	0	0.0478966	0.490522	8.70799	0.445007	-0.312291	13
186	2020	0.001934	0.001934	2.10379	1.40253	3.15568	0	0.002104	0.001403	0.003156	0	1.26475	-0.0202361	1	0.0965287	0.216984	8.20573	0.0278635	0.0673272	36
187	2020	0	-0.0168136	7.55545	2.92469	8.77407	0.974896	0.007555	0.002925	0.008774	0.000975	1.98767	-0.0729296	0	0.0319763	0.397603	8.07445	0	0.0300254	34
188	2020	0	0	5.72792	1.90931	8.35322	6.20525	0.005728	0.001909	0.008353	0.006205	1.09314	0.0909091	0	0.0478966	0.720774	6.51452	0.0916476	0.0227305	13
189	2020	0	0	6.90483	3.90273	12.6088	1.20084	0.006905	0.003903	0.012609	0.001201	1.04832	-0.083682	0	0.216387	0.0614778	4.60866	0.0062305	0.0172061	20
190	2020	0.0386939	0.0007176	7.15564	1.19261	7.45379	2.38521	0.007156	0.001193	0.007454	0.002385	1.8746	-0.023187	1	0.0478966	0.0818236	6.86184	0.192167	0.0022226	13
191	2020	0.0771702	-0.0048417	3.47496	1.42158	3.79087	1.10567	0.003475	0.001422	0.003791	0.001106	3.71393	0.0810811	1	0.0965287	0.30804	10.5749	0.0303178	0.0976207	36
192	2020	0.0098399	-0.0419321	1.93752	1.21095	2.1797	1.45314	0.001938	0.001211	0.00218	0.001453	1.21592	-0.178261	1	0.0567588	0.67778	3.89873	0	-1.20603	30
193	2020	0.019589	0.019589	4.72565	0.787608	4.20058	0.787608	0.004726	0.000788	0.004201	0.000788	0.875111	-0.286747	1	0.0374414	0.0965935	4.23074	0.0505935	-0.153999	21
194	2020	0.276662	0.276662	5.1948	1.55844	1.55844	1.55844	0.005195	0.001558	0.001558	0.001558	8.58207	0.0606061	1	0.0558451	0.876758	7.32157	0.413984	-1.48572	14
195	2020	0.0412768	-0.0237215	3.66838	2.9347	2.69014	1.46735	0.003668	0.002935	0.00269	0.001467	2.39168	-0.0304878	1	0.0965287	0.253095	10.6873	0.18749	0.0568626	36
196	2020	0	0	3.02198	1.0989	4.3956	1.64835	0.003022	0.001099	0.004396	0.001648	1.45954	0.0561798	0	0.0478966	0	6.37699	1.067	-0.0478476	13
197	2020	0.0053987	-0.0003256	6.0917	5.12985	8.33601	3.84739	0.006092	0.00513	0.008336	0.003847	0.927523	0.0168104	1	0.0767772	0.223242	6.71224	0	0.0018047	41
198	2020	0	0	2.22965	0	0.557414	0	0.00223	0	0.000557	0	4.51056	4.3e-08	0	0.0965287	1.41885	0.896814	0.423616	-0.680992	36
199	2020	0.0539456	0.0059708	4.73186	1.57729	5.32334	0.788644	0.004732	0.001577	0.005323	0.000789	3.24919	0.02	1	0.0319763	0.344506	8.79484	0.0468709	-0.0026531	34
200	2020	0	0	3.71671	0.619451	4.12967	1.03242	0.003717	0.000619	0.00413	0.001032	1.35356	0.091716	0	0.0478966	0.374282	5.88265	0.0767526	-0.0488909	13
201	2020	0	-0.0915999	6.00935	1.78055	9.57044	4.89651	0.006009	0.001781	0.00957	0.004897	1.99625	0.798701	0	0.0478966	0.0580818	6.47471	0.179607	-0.0655954	13
202	2020	0.0145285	0.0028909	1.82682	1.00475	2.64889	0.822068	0.001827	0.001005	0.002649	0.000822	0.992577	1.91289	1	0.0464313	0.0792873	9.37714	0	-0.0100747	47
203	2020	0	0	4.65758	2.41504	5.17509	2.24254	0.004658	0.002415	0.005175	0.002243	5.59326	0.170732	0	0.0319763	0.154708	10.3576	0.211367	0.0730377	34
204	2020	0	0	5.53442	1.0377	2.76721	3.11311	0.005534	0.001038	0.002767	0.003113	3.57167	0.0393258	0	0.0478966	0.138733	6.5008	0.0676542	0.264437	13
205	2020	0.105186	0.0113648	2.13767	0.855066	3.63403	1.71013	0.002138	0.000855	0.003634	0.00171	1.22396		1	0.0166647	0.551002	8.20928	0	-0.0218373	31
206	2020	0.0033355	0.0006271	2.29885	0.985222	3.44828	1.97044	0.002299	0.000985	0.003448	0.00197	0.641415	-0.0457038	1	0.0567588	0.406847	7.28911	0	-0.0964118	30
207	2020	0.0437453	0.0100862	8.70861	2.97926	6.76063	2.29174	0.008709	0.002979	0.006761	0.002292	1.50312	0.181303	1	0.0565182	0.233008	11.2746	0	0.0527853	45
208	2020	0	-0.0567198	4.72739	2.20611	3.78191	1.5758	0.004727	0.002206	0.003782	0.001576	1.08453	-0.638298	0	0.0464313	0.588207	6.66811	0	-0.0027389	47
209	2020	0	0	0.725163	0.181291	1.63162	0.362582	0.000725	0.000181	0.001632	0.000363	5.32044	0.591489	0	0.0478966	0.389402	8.379	1.19659	-0.359031	13
210	2020	0.0078721		7.7737	2.80717	16.4111	3.88685	0.007774	0.002807	0.016411	0.003887	1.356		1	0.0505564	0.367282	8.02294	0	-0.0376384	18
211	2020	0.0516984	0.0128549	3.57427	1.9857	6.75139	3.97141	0.003574	0.001986	0.006751	0.003971	1.4538	-0.152778	1	0.0495147	0.208294	6.86871	0.0124312	0.0152064	17
212	2020	0.0495062	-0.015931	3.31255	0.194856	4.09197	1.94856	0.003313	0.000195	0.004092	0.001949	0.897043		1	0.0464313	0.590821	7.34983	0	0.002648	47
213	2020	0	0	6.92841	2.30947	7.58826	0.659848	0.006928	0.002309	0.007588	0.00066	2.04645	-0.271889	0	0.0756807	0.760735	4.47489	0.182411	-0.291992	12
214	2020	0.024766	-0.0261902	1.56538	0.552486	2.02578	0.276243	0.001565	0.000552	0.002026	0.000276	1.43665	0.216749	1	0.0464313	0.61771	9.32458	0	0.0066168	47
215	2020	0	-0.0103882	0.766137	0	0.766137	0.191534	0.000766	0	0.000766	0.000192	1.52613	0.135135	0	0.338912	0.301396	6.64884	0	0.0463201	11
216	2020	0	0	3.1746	1.32275	3.43915	1.5873	0.003175	0.001323	0.003439	0.001587	16.1271	0.0766129	0	0.0319763	0.103076	8.73089	0.156517	0.395349	34
217	2020	0	0	2.36235	1.27203	1.45375	0.363438	0.002362	0.001272	0.001454	0.000363	22.7741	0.145098	0	0.0319763	0.0998866	9.3463	0.230621	-0.0653183	34
218	2020	0.0093195	-0.0450465	6.86752	3.54453	10.4121	4.87373	0.006868	0.003545	0.010412	0.004874	0.969423	-0.0149254	1	0.0464313	0.34028	7.96612	0	-0.0358625	47
219	2020	0.276662	0.028984	3.60685	0.450857	4.05771	1.80343	0.003607	0.000451	0.004058	0.001803	6.85987	0.0729927	1	0.0965287	0.330512	11.8436	0.0683096	0.177256	36
220	2020	0	0	6.00282	0	4.5904	1.05932	0.006003	0	0.00459	0.001059	4.00127	0.196078	0	0.0319763	0.0455868	3.68275	1.72035	-1.14866	34
221	2020	0.20712	0.20712	3.78549	5.67823	5.04732	0	0.003785	0.005678	0.005047	0	12.9648	1	1	0.232579	0.24466	4.04583	1.51704	-0.696872	22
222	2020	0.0215914	0.0011681	1.92369	0.641231	4.48862	0.961847	0.001924	0.000641	0.004489	0.000962	1.66943	-0.0676692	1	0.0767772	0.404225	7.7895	0	0.0105283	41
223	2020	0.0723393	-0.0989706	4.77178	1.45228	3.52697	3.52697	0.004772	0.001452	0.003527	0.003527	2.94825	0.0909091	1	0.0374414	0.252449	10.8993	0.129869	0.161902	21
224	2020	0	0	3.16522	1.4771	1.89914	1.26609	0.003165	0.001477	0.001899	0.001266	0.866464	-0.139005	0	0.0965287	0.207498	5.36451	0.184948	-0.121571	36
225	2020	0	0	1.41044	0	1.41044	0	0.00141	0	0.00141	0	3.03617		0	0.232579	0.0508423	3.59642	0.0542473	-0.256803	22
226	2020	0.0232222	-0.0263845	6.83143	5.8268	6.83143	1.80832	0.006831	0.005827	0.006831	0.001808	2.75655	-0.0714286	1	0.199744	0.277493	9.09339	0.0315771	0.0536434	15
227	2020	0	0	1.36379	1.36379	2.04569	2.38664	0.001364	0.001364	0.002046	0.002387	3.70919	-0.275	0	0.0478966	0.418585	5.08552	4.14296	-0.331485	13
228	2020	0	0	6.14844	6.69269	8.34431	3.5134	0.006148	0.006693	0.008344	0.003513	1.48444	-0.209302	0	0.0478966	0	5.38847	20.9943	-0.332344	13
229	2020	0.003196	-0.0473278	5.52839	4.2526	7.22943	2.23262	0.005528	0.004253	0.007229	0.002233	2.54489	0.070922	1	0.0916006	0.246034	10.4683	0.0783713	0.102956	23
230	2020	0	0	8.73563	5.05747	9.65517	5.05747	0.008736	0.005057	0.009655	0.005057	3.47142	-9.86e-09	0	0.0756807	0.0042099	5.50891	0.14146	-0.160516	12
231	2020	0	0	0	0	0	0	0	0	0	0	5.61734	-0.0869565	0	0.15351	0.0155103	5.26467	9.50926	-0.733166	48
232	2020	0	0	9.97506	3.11721	7.4813	6.23441	0.009975	0.003117	0.007481	0.006234	3.95188	0.125	0	0.0478966	0.0701162	6.18652	18.4766	-0.130389	13
233	2020	0	-0.0360224	4.13888	1.37963	2.75926	2.06944	0.004139	0.00138	0.002759	0.002069	4.71225	-0.193966	0	0.0478966	0.591168	5.22005	0.433728	-0.887078	13
234	2020	0.0071993	-0.0008402	10.0289	3.39963	16.4882	5.4394	0.010029	0.0034	0.016488	0.005439	1.22645	-0.125573	1	0.0605088	0.605891	8.80881	0	-0.029373	43
235	2020	0	0	2.86416	0.818331	3.27332	0	0.002864	0.000818	0.003273	0	1.66309	-5.43e-08	0	0.0478966	0.0949786	4.53209	3.09938	-0.451085	13
236	2020	0	0	5.93178	3.95452	6.4261	2.47158	0.005932	0.003955	0.006426	0.002472	3.66853	-0.025	0	0.0478966	0.161563	5.76318	6.86737	-0.46502	13
237	2020	0.0118574	0.0049651	10.7658	4.40421	11.0105	6.36163	0.010766	0.004404	0.011011	0.006362	0.755858	-0.23913	1	0.0319763	0.327816	4.14839	0.0241824	0.0179135	34
238	2020	0	0	2.41984	0	0.30248	0.30248	0.00242	0	0.000302	0.000302	1.13319	-0.0491803	0	0.0478966	0.158275	3.52727	0.990789	-0.0983146	13
239	2020	0.0045851	-0.0066721	4.79311	3.1302	6.74949	1.76074	0.004793	0.00313	0.006749	0.001761	1.10248	0	1	0.0403823	0.177041	6.98777	0	0.0399661	40
240	2020	0	0	3.09783	0.79944	5.79594	0.89937	0.003098	0.000799	0.005796	0.000899		0.0465116	0	0.0565182	0.069246	9.59359	0	0.0324733	45
241	2020	0.0045888	-0.147465	5.19705	1.9489	10.8272	3.89779	0.005197	0.001949	0.010827	0.003898	1.22252	-0.134324	1	0.315093	0.288833	6.50254	0	-0.20007	29
242	2020	0.0162714	-0.0016616	1.38672	2.25342	1.7334	0.17334	0.001387	0.002253	0.001733	0.000173	1.13528	0.0259318	1	0.070184	0.175949	10.241	0.0024862	0.0356403	2
243	2020	0.0319572	0.0067061	4.45434	2.83458	5.46669	2.0247	0.004454	0.002835	0.005467	0.002025	1.13972	-0.264706	1	0.0374414	0.613656	7.1889	0	-0.024623	21
244	2020	0	0	1.40253	0.467508	1.87003	0	0.001403	0.000468	0.00187	0	8.59856	0.4	0	0.0916006	0.0476244	6.11436	1.38373	-0.340282	23
245	2020	0	0	4.79076	2.81809	7.89066	2.25447	0.004791	0.002818	0.007891	0.002254	1.28608	-0.12987	0	0.0824786	0.219987	8.08774	0.0063436	-0.0172632	19
246	2020	0.0037027	-0.0005969	6.91134	3.57483	6.4347	1.90658	0.006911	0.003575	0.006435	0.001907	1.24284	0.0215139	1	0.0495147	0.0999736	7.88142	0	0.0402766	17
247	2020	0	0	1.59936	0.79968	0.39984	0.79968	0.001599	0.0008	0.0004	0.0008	2.55241	0.340909	0	0.0478966	0.0375061	7.03545	6.06416	-0.151426	13
248	2020	0	0	4.14815	1.77778	5.33333	0.888889	0.004148	0.001778	0.005333	0.000889	2.53838	0.697842	0	0.0478966	0.0197374	7.43271	2.05565	-0.159082	13
249	2020	0	0	0	0	0	0	0	0	0	0	3.37882	0.465909	0	0.0478966	0.233348	6.40621	8.59239	-0.467911	13
250	2020	0	0	3.14915	0	3.43544	1.14515	0.003149	0	0.003435	0.001145	3.87441	0.134375	0	0.0478966	0.0359539	8.41252	77.931	-0.339907	13
251	2020	0.0229816	0.0016161	2.14362	0.643087	5.14469	1.07181	0.002144	0.000643	0.005145	0.001072	0.961275	0.208333	1	0.0464313	0.597847	5.98719	0	0.011319	47
252	2020	0.0152578	0.0028835	2.0842	1.14631	2.50104	0.31263	0.002084	0.001146	0.002501	0.000313	1.3976	0.208333	1	0.0464313	0.712011	8.84289	0	0.0100298	47
253	2020	0.0780695	0.046029	1.6214	1.08093	3.24281	0.135117	0.001621	0.001081	0.003243	0.000135	1.59435	0.27643	1	0.0319763	0.0020991	6.52039	0	0.0395782	34
254	2020	0	0	3.79119	0.874891	3.49956	0.29163	0.003791	0.000875	0.0035	0.000292	5.6161	0.03125	0	0.0478966	0.0182576	4.11252	16.956	-1.47734	13
255	2020	0.0852294	0.0194413	6.2095	1.88985	6.74946	2.69978	0.00621	0.00189	0.006749	0.0027	4.92192	0.136087	1	0.0843218	0.0152771	10.0049	0.209964	0.133903	35
256	2020	0.0057072	-0.0311436	8.7116	2.29253	13.7552	6.68092	0.008712	0.002293	0.013755	0.006681	1.00981	-0.411655	1	0.0605088	0.561116	3.63842	0	-0.0305774	43
257	2020	0	0	2.73657	1.58433	6.33732	1.29627	0.002737	0.001584	0.006337	0.001296	0.930479	0.0909091	0	0.0464313	0.137459	4.84178	0	-0.0558534	47
258	2020	0	0	3.22416	1.18785	4.58171	1.18785	0.003224	0.001188	0.004582	0.001188	2.1698	0.0286533	0	0.0965287	0.0604612	6.42653	0.168378	-0.244587	36
259	2020	0.0131969	-0.0119846	2.71941	1.97775	1.97775	1.23609	0.002719	0.001978	0.001978	0.001236	1.16207	-0.0650888	1	0.0464313	0.477642	6.49647	0	0.0152073	47
260	2020	0	0	9.42685	1.13122	10.9351	1.5083	0.009427	0.001131	0.010935	0.001508	1.85656	0.631579	0	0.0478966	0.275256	4.02145	17.5504	-0.561317	13
261	2020	0	-0.104142	2.27337	1.70503	5.39926	2.27337	0.002273	0.001705	0.005399	0.002273	0.711565	-0.03	0	0.199744	0.156434	4.4147	0	-0.128875	15
262	2020	0.0514984	-0.0636827	4.35116	1.79166	5.63092	1.0238	0.004351	0.001792	0.005631	0.001024	2.71954	0.08	1	0.0495147	0.421239	8.17873	0.01569	-0.0576666	17
263	2020	0.276662	0.276662	2.69608	0	0	0.735294	0.002696	0	0	0.000735	9.45443		1	0.0849206	0.646272	8.60859	0	0.090047	37
264	2020	0.028365	0.0037197	3.46373	0.814996	3.46373	1.22249	0.003464	0.000815	0.003464	0.001222	1.10958	0.0155441	1	0.0767772	0.138297	8.89319	0	0.03427	41
265	2020	0.0042672	-0.0005082	6.37233	2.42755	9.25505	2.88272	0.006372	0.002428	0.009255	0.002883	1.03474	-0.0057692	1	0.0310074	0.0205027	6.14006	0	0.0110683	44
266	2020	0	0	1.52827	1.01885	1.52827	0	0.001528	0.001019	0.001528	0	8.55313	0.731343	0	0.0478966	0.0383596	8.39125	1.46462	-0.161823	13
267	2020	0.0158053	-0.0004733	4.85909	0.323939	2.26757	1.94364	0.004859	0.000324	0.002268	0.001944	1.17812	-0.0167364	1	0.0166647	0.240662	5.8492	0	0.0283488	31
268	2020	0.0156013	-0.0008949	2.96296	1.85185	5.55556	0.740741	0.002963	0.001852	0.005556	0.000741	1.79096	-0.025446	1	0.0565182	0.205401	10.084	0	0.0366659	45
269	2020	0.176226	-0.0253313	1.90767	0.572301	1.52614	0.381534	0.001908	0.000572	0.001526	0.000382	3.60225	0.0295455	1	0.0464313	0.253441	8.06401	0	0.184569	47
270	2020	0	0	4.06333	1.96161	5.88483	0.980804	0.004063	0.001962	0.005885	0.000981	1.70328	-3.97e-08	0	0.0756807	0.39245	6.82285	0.0955941	-0.0211324	12
271	2020	0	0	11.5676	6.69269	14.3598	0.398883	0.011568	0.006693	0.01436	0.000399	1.06042	0.016	0	0.0374414	0.145243	2.40181	0.0088804	-0.111844	21
272	2020	0	0	0.942951	0.235738	1.41443	0.235738	0.000943	0.000236	0.001414	0.000236	5.84145	0.345865	0	0.0478966	0.0043046	8.32248	4.97	-0.166347	13
273	2020	0	0.595036	1.7414	0	1.7414	0.653026	0.001741	0	0.001741	0.000653	8.82923	0.540656	0	0.0319763	0.789845	8.65025	0.533643	-0.28957	34
274	2020	0	0	5.47945	2.00913	7.30594	2.19178	0.005479	0.002009	0.007306	0.002192	1.5088	-0.0705882	0	0.0657679	0.397655	7.94115	0	0.0692	42
275	2020	0	0	6.40897	0.400561	10.8151	3.80533	0.006409	0.000401	0.010815	0.003805	1.42905	-0.339623	0	0.0657679	0.0003427	1.98135	0	-0.489182	42
276	2020	0	-0.006673	0.76438	0.573285	0.955475	0.76438	0.000764	0.000573	0.000955	0.000764	1.14152	-0.153374	0	0.0756807	0.0281249	4.28558	5.23496	-0.757903	12
277	2020	0	0	3.90625	5.20833	2.60417	0.651042	0.003906	0.005208	0.002604	0.000651	1.83067	-0.0232559	0	0.0319763	0.334442	8.39361	0	0.0611043	34
278	2020	0	0	5.10538	0.523629	7.72352	6.54536	0.005105	0.000524	0.007724	0.006545	1.32927	-0.326816	0	0.0464313	0.225264	3.20305	0	-0.375575	47
279	2020	0.0097426	-0.0281832	2.54353	1.46742	4.69575	1.66308	0.002544	0.001467	0.004696	0.001663	1.1543	-0.0425532	1	0.0558451	0.246765	8.37243	0.027515	-0.0738694	14
280	2020	0	0	2.67459	1.18871	2.08024	1.3373	0.002675	0.001189	0.00208	0.001337	5.06981	-0.0460526	0	0.199744	0.0580555	6.14064	0.0870523	-0.223857	15
281	2020	0.132918	-0.161099	1.36147	0	1.81529	0.226912	0.001361	0	0.001815	0.000227	6.20723	0.06875	1	0.0319763	0.266047	8.856	0.154046	0.187746	34
282	2020	0	0	12.2034	3.41647	8.54117	3.07482	0.012203	0.003416	0.008541	0.003075	36.3115	0.301887	0	0.0478966	0.177812	6.55393	0.452376	-0.913288	13
283	2020	0	0	0.76118	0.38059	0.190295	0.190295	0.000761	0.000381	0.00019	0.00019	0.868508	0.208696	0	0.0478966	0.0237419	5.32721	1.3504	-0.219421	13
284	2020	0	0	2.48376	0.573175	2.10164	0.191058	0.002484	0.000573	0.002102	0.000191	1.57122	0.0041153	0	0.0319763	0.0873006	7.46937	0	-0.0063845	34
285	2020	0.003352	-0.0001002	1.60428	0.40107	2.6738	0.13369	0.001604	0.000401	0.002674	0.000134	0.9665	-0.0449775	1	0.0310074	0.0568902	7.87011	0	0.0091793	44
286	2020	0.0038032	-0.0006503	5.73215	2.08442	3.12663	1.56331	0.005732	0.002084	0.003127	0.001563	0.900664	-0.358974	1	0.0464313	0	6.66219	0	0.0160198	47
287	2020	0.0335855	-0.0064815	4.22852	1.25956	7.91723	2.87899	0.004229	0.00126	0.007917	0.002879	0.719509	-0.0657597	1	0.0565182	0.0875831	7.80055	0	0.0236077	45
288	2020	0.0117897	-0.0005976	4.35865	1.868	7.16065	3.42466	0.004359	0.001868	0.007161	0.003425	1.78494	-0.0851009	1	0.0374414	0.0060127	7.17685	0.0215736	0.0552936	21
289	2020	0.0124761	-0.053102	6.99475	5.49588	10.2423	5.9955	0.006995	0.005496	0.010242	0.005996	1.21855	-0.222065	1	0.232579	0.307176	6.01305	0.172706	-0.18682	22
290	2020	0.004304	-0.0125992	6.90232	5.01987	10.2489	3.55574	0.006902	0.00502	0.010249	0.003556	1.0135	-0.10411	1	0.0843218	0.109082	4.33894	0.0534848	0.0111195	35
291	2020	0	0	5.63661	2.98408	6.29974	0.66313	0.005637	0.002984	0.0063	0.000663	4.66737	-0.1	0	0.0849206	0.161046	3.10783	7.04303	-1.40152	37
292	2020	0	0	4.69252	0.987898	6.17436	2.96369	0.004693	0.000988	0.006174	0.002964	0.977001	0.13948	0	0.0319763	0.0341293	4.90295	0.0909674	-0.0316459	34
293	2020	0	0	6.15763	2.77094	8.77463	3.84852	0.006158	0.002771	0.008775	0.003849	1.43507	0.223088	0	0.0657679	0.645537	7.37299	0	-0.0593007	42
294	2020	0.0387419	0.011501	4.06835	1.2205	5.96691	1.2205	0.004068	0.001221	0.005967	0.001221	0.967279	-0.0687651	1	0.0444829	0.334709	11.8436	0.0070447	-0.0098448	32
295	2020	0	3.11348	2.9778	1.62426	1.35355	0	0.002978	0.001624	0.001354	0	4.35376		0	0.0478966	0	8.14445	0.781835	-0.0126755	13
296	2020	0	0	4.70535	0.672194	4.25723	0.448129	0.004705	0.000672	0.004257	0.000448		0.983607	0	0.101353	0.231706	6.1441	0.0437793	-0.400917	9
297	2020	0	0	3.12367	1.27787	2.69771	0.85191	0.003124	0.001278	0.002698	0.000852	3.2197	0.0413081	0	0.0478966	0.397919	6.94015	0.525684	-0.380349	13
298	2020	0.0096315	-0.0073616	3.1093	1.19589	3.34848	0.717532	0.003109	0.001196	0.003348	0.000718	1.43415	-0.0512821	1	0.232579	0.531194	6.98246	0	0.0977219	22
299	2020	0	-0.0010672	3.62677	0.98912	12.8586	0.329707	0.003627	0.000989	0.012859	0.00033	0.742709	-0.0129032	0	0.0565182	0.0957731	3.73898	0	0.030033	45
300	2020	0.0065095	0.0065095	2.66525	0.888415	6.75195	1.95451	0.002665	0.000888	0.006752	0.001955	0.996156	-0.0147059	1	0.0310074	0.0245341	5.78287	0	0.0062341	44
301	2020	0.0499292	0.0450125	0	0	0	0	0	0	0	0	1.2332	-0.018797	1	0.15351	0.556303	5.23308	0	0.0875826	48
302	2020	0.00655	0.0020892	6.99855	1.32048	7.65879	1.45253	0.006999	0.00132	0.007659	0.001453	0.994142	-0.0553042	1	0.0310074	0.028497	7.8607	0	0.0080612	44
303	2020	0	-0.0017398	3.92157	1.83007	3.66013	2.0915	0.003922	0.00183	0.00366	0.002092	0.840053	0.132144	0	0.0403823	0.387996	7.31374	0	0.059757	40
304	2020	0		6.69507	0.912964	6.99939	2.13025	0.006695	0.000913	0.006999	0.00213			0	0.0319763	0.704591	4.50291	0	-0.0294872	34
305	2020	0.0183894	7.93e-06	2.32868	0.998004	1.66334	0.665336	0.002329	0.000998	0.001663	0.000665	1.24645	-0.0171692	1	0.0166647	0.308148	9.39541	0	0.0391589	31
306	2020	0.0177067	0.0031453	5.98302	1.3914	5.98302	3.75678	0.005983	0.001391	0.005983	0.003757	1.00699	-2.8e-08	1	0.0444829	0.111704	6.49813	0	-0.0130311	32
307	2020	0	0	0.856898	0.856898	0	0	0.000857	0.000857	0	0	9.1906	0.235294	0	0.0965287	0.0152811	5.88614	77.931	-0.377662	36
308	2020	0	0	4.99822	2.14209	6.42628	0	0.004998	0.002142	0.006426	0		0.0273972	0	0.0756807	0.0917851	7.83376	0.20854	-0.0673931	12
309	2020	0	0	3.88651	2.33191	12.0482	0.388651	0.003887	0.002332	0.012048	0.000389	1.28672	-0.0227273	0	0.0478966	0.0355833	3.75546	1.65385	-0.418943	13
310	2020	0.0010469	-0.0134217	4.19713	2.16626	11.2375	5.00948	0.004197	0.002166	0.011237	0.005009	0.765878	-0.144295	1	0.0444829	0.583609	5.85268	0	-0.0736521	32
311	2020	0	0	0	0	0	0	0	0	0	0	14.9161	0.0595238	0	0.0319763	0.083379	5.56704	0.0600733	-0.392133	34
312	2020	0	0	0	0	0	0	0	0	0	0	3.90052	1.91289	0	0.0478966	0.0164323	7.46886	1.00417	-0.221455	13
313	2020	0.0973104	0.0074944	2.44456	0.873057	1.39689	0.349223	0.002445	0.000873	0.001397	0.000349	9.23467	0.138614	1	0.0319763	0.279293	11.0174	0.246016	0.165966	34
314	2020	0	-0.0320623	2.44413	2.26955	5.58659	0.174581	0.002444	0.00227	0.005587	0.000175	1.68679	0.0459689	0	0.0916006	0.271295	8.99283	0.0504203	0.0229134	23
315	2020	0.0646028	0.0102551	5.47809	3.23705	5.72709	3.23705	0.005478	0.003237	0.005727	0.003237	2.46873	0	1	0.0319763	0.0343976	11.0668	0.0462035	0.0629763	34
316	2020	0.0379582	0.033434	6.07176	4.04784	9.9356	2.20791	0.006072	0.004048	0.009936	0.002208	1.25232	-0.136	1	0.0657679	0.210282	8.67015	0	0.0385954	42
317	2020	0	0	1.71135	0	1.71135	0	0.001711	0	0.001711	0	1.21775	-0.163636	0	0.0464313	0.0271658	3.17951	0.253245	0.0496173	47
318	2020	0	0	5.50747	4.72069	11.015	1.96696	0.005507	0.004721	0.011015	0.001967	1.3937	-0.128655	0	0.0319763	0.0547302	3.48208	0	-0.16582	34
319	2020	0.0645391	-0.138059	7.12378	3.26506	6.2333	0	0.007124	0.003265	0.006233	0	2.97511	0.0416667	1	0.0657679	0.566477	10.2387	0	0.120146	42
320	2020	0	0	2.00602	0	3.6777	0.334336	0.002006	0	0.003678	0.000334	1.73106	-0.36	0	0.0478966	0.417312	5.96636	0.915286	0.0225519	13
321	2020	0	0	1.62963	0.888889	2.37037	0.444444	0.00163	0.000889	0.00237	0.000444	9.07824	0.288351	0	0.0319763	0.0353391	9.54861	0.239148	-0.0306946	34
322	2020	0	0	2.08855	4.59482	1.67084	0	0.002089	0.004595	0.001671	0	4.96205	0.777778	0	0.0478966	0.023723	5.28832	8.6195	-1.45126	13
323	2020	0	0	6.84211	6.31579	8.15789	0.789474	0.006842	0.006316	0.008158	0.000789	9.49228	-4.75e-08	0	0.1123	0.352788	4.5234	0.640784	-1.22313	46
324	2020	0	0	0	0	0	0	0	0	0	0	0.654194	-0.0748561	0	0.15351	0.304041	2.31623	0	0.0001796	48
325	2020	0.0144092	-0.0014264	1.61063	0.503322	3.01993	0.402658	0.001611	0.000503	0.00302	0.000403	0.918556	0.0638523	1	0.0166647	0.283505	9.5502	0	0.015361	31
326	2020	0	0	11.5351	3.10559	16.975	3.10559	0.011535	0.003106	0.016975	0.003106	1.55337	0.144681	0	0.0756807	0.139467	7.69069	0.0488248	-0.0162602	12
327	2020	0	-0.163292	5.2521	5.2521	4.55182	0	0.005252	0.005252	0.004552	0	2.40668	0.0333333	0	0.0849206	0.501257	9.70075	0	0.0117701	37
328	2020	0.0324186	0.0324186	6.76091	1.02438	6.76091	3.89264	0.006761	0.001024	0.006761	0.003893	1.15918	0.0463291	1	0.0319763	0.485315	7.14348	0.0720501	-0.109132	34
329	2020	0	0	0.362976	0	0.725953	0.181488	0.000363	0	0.000726	0.000181	2.79072	1.57895	0	0.0478966	0.195062	5.04417	3.7679	-0.531803	13
330	2020	0.0323477	-0.0486901	0	0	0	0	0	0	0	0	2.86751	0.0666667	1	0.0783536	0.356367	9.46479	0.0161802	0.0913723	38
331	2020	0.0143158	-0.0033386	0.723938	0.482625	0.723938	0.482625	0.000724	0.000483	0.000724	0.000483	1.16309	-0.0480226	1	0.0965287	0.0128086	4.59056	0.0808072	0.0014294	36
332	2020	0	0	5.22846	2.95522	6.13776	1.36395	0.005228	0.002955	0.006138	0.001364	3.74587	-0.0468859	0	0.101353	0.759306	6.55812	0.158179	0.0362525	9
333	2020	0	1.43406	0	0	0	0	0	0	0	0	2.9543		0	0.0478966	0.0028092	6.86564	5.5403	-0.13284	13
334	2020	0.0154194	-0.011862	4.13793	2.75862	4.48276	1.37931	0.004138	0.002759	0.004483	0.001379	1.37788	0.5	1	0.0558451	0.392157	8.21001	0.0184448	0.0270198	14
335	2020	0	0	4.2007	1.16686	6.76779	2.10035	0.004201	0.001167	0.006768	0.0021	1.73204	-0.0740741	0	0.0756807	0.381292	3.62103	0.65004	-0.572556	12
336	2020	0.0067853	0.0038881	12.2034	2.00803	9.63856	0.401606	0.012203	0.002008	0.009639	0.000402	1.07843	-0.333333	1	0.0481761	0.7502	7.86463	0	-0.039001	33
337	2020	0.0172215	0.0003251	2.12864	0.925497	4.72004	0.925497	0.002129	0.000925	0.00472	0.000925	1.02418		1	0.0166647	0.339984	7.92994	0	0.0202259	31
338	2020	0.039705	-0.0368746	5.36865	1.07373	14.6743	0.71582	0.005369	0.001074	0.014674	0.000716		-0.0580645	1	0.0767772	0.207091	7.92112	0	-0.0038347	41
339	2020	0.0201247	0.0052346	0.959233	0	0.959233	0.479616	0.000959	0	0.000959	0.00048	1.56474	0.267606	1	0.0319763	0	4.31517	0.80405	-0.147478	34
340	2020	0	-0.0154444	4.75907	3.17272	5.15566	1.18977	0.004759	0.003173	0.005156	0.00119	1.72047	-0.0714286	0	0.0558451	0.546876	8.81039	0.0147688	0.0169899	14
341	2020	0.0182766	-0.017075	0.480769	1.44231	0.961538	0.480769	0.000481	0.001442	0.000962	0.000481	1.79695	0.0386522	1	0.0374414	0.0789947	6.88693	0.130295	0.0800193	21
342	2020	0.005503	9.42e-05	2.94478	1.14519	8.50716	0.572597	0.002945	0.001145	0.008507	0.000573		0.152369	1	0.0565182	0.0560312	8.3548	0	-0.0046536	45
343	2020	0	0	6.28723	2.64725	5.95632	3.63997	0.006287	0.002647	0.005956	0.00364	3.99895	-0.0659898	0	0.0756807	0.262691	6.58904	0.158914	-0.118114	12
344	2020	0	0	2.58884	1.8828	2.58884	0.706048	0.002589	0.001883	0.002589	0.000706	5.95029	0.329854	0	0.808254	0.0137232	8.96359	0.180902	-0.0012484	26
345	2020	0	0	2.98954	0.498256	2.98954	1.49477	0.00299	0.000498	0.00299	0.001495	5.98526	0.377484	0	0.0756807	0.02675	7.59757	0.261532	-0.160473	12
346	2020	0	0	0.478813	0	0.478813	0	0.000479	0	0.000479	0	1.71115	0.0870446	0	0.0965287	0.0079435	5.99552	0.0748209	0.0108344	36
347	2020	0	2.67213	0.494315	0.247158	1.23579	0	0.000494	0.000247	0.001236	0	3.21723	0.172414	0	0.0478966	0	4.94171	6.04261	-0.657807	13
348	2020	0	0	9.6831	0.880282	0.880282	5.28169	0.009683	0.00088	0.00088	0.005282	1.54747	0.415094	0	0.0478966	0.0778416	5.18564	0.0622829	-0.0891217	13
349	2020	0	0	2.62123	1.16499	1.45624	0.291248	0.002621	0.001165	0.001456	0.000291	3.10045		0	0.0495147	0.245304	8.59098	0.0085626	-0.0632723	17
350	2020	0.0189292	-0.0001308	2.49424	0.575595	3.45357	1.34305	0.002494	0.000576	0.003454	0.001343	2.40082	0.0586461	1	0.0319763	0.0524596	8.13607	0.065825	0.0415958	34
351	2020	0	0.995042	4.73934	0.7109	4.2654	2.8436	0.004739	0.000711	0.004265	0.002844	2.43158		0	0.0478966	0.215083	4.93721	0.0956609	-0.263555	13
352	2020	0.066903	0.0503064	4.98173	0.332116	9.29924	2.98904	0.004982	0.000332	0.009299	0.002989	1.62241	0.0939443	1	0.232579	0.211802	7.15677	0	0.0397554	22
353	2020	0.0323744	-0.0167427	6.39408	3.02877	3.8701	2.01918	0.006394	0.003029	0.00387	0.002019	1.17431	0.106244	1	0.070184	0.62588	7.48534	0	0.0350327	2
354	2020	0.0404547	0.0217374	3.01507	0.502513	3.89447	1.88442	0.003015	0.000503	0.003894	0.001884	1.22273	0.0142566	1	0.0319763	0.398485	7.0387	0	0.0770442	34
355	2020	0	0	5.55247	0.555247	11.1049	2.77623	0.005552	0.000555	0.011105	0.002776		-0.125	0	0.0374414	0.64947	5.25293	0.0077324	-0.0174352	21
356	2020	0.0334278	0.001436	2.39082	0	1.91265	1.2751	0.002391	0	0.001913	0.001275	0.890583		1	0.15351	0.560155	6.66331	0	0.0031796	48
357	2020	0.0128397	0.0054384	2.47321	1.64881	6.80132	3.29761	0.002473	0.001649	0.006801	0.003298	1.05305	-0.191176	1	0.0567588	0.192991	9.62214	0.028737	-0.261531	30
358	2020	0.0161291	0.0016121	1.82232	2.73348	0.911162	0	0.001822	0.002733	0.000911	0	3.44495	-0.0575843	1	0.0478966	0.145515	8.22417	0.0146836	0.0725852	13
359	2020	0.0107933	-0.0551629	1.94805	1.2987	1.94805	0.974026	0.001948	0.001299	0.001948	0.000974	2.45822	0.174863	1	0.113424	0.43913	10.3263	0.0039895	0.0320513	39
360	2020	0	0	11.9492	3.73413	16.975	5.97461	0.011949	0.003734	0.016975	0.005975	0.993492	-0.216216	0	0.101353	0.088434	3.39464	0.0139535	-0.0062524	9
361	2020	0.0239541	-0.202193	7.07395	3.4298	11.5756	6.68092	0.007074	0.00343	0.011576	0.006681	1.61029	0.129166	1	0.13024	0.599076	7.34042	0	-0.0028432	7
362	2020	0.0015039	-0.0005072	3.08642	1.1371	5.84795	0.974659	0.003086	0.001137	0.005848	0.000975	1.0034	-0.0742425	1	0.0310074	0.0865467	6.60544	0	0.0015962	44
363	2020	0	0	2.13756	1.25739	2.89199	0.251477	0.002138	0.001257	0.002892	0.000251	1.03256	0.0375817	0	0.0310074	0.0242147	6.66641	0	0.0127586	44
364	2020	0	0	3.89011	0	2.18818	0.243132	0.00389	0	0.002188	0.000243	4.7467	0.243523	0	0.0319763	0.336489	8.25004	0.122581	-0.0493786	34
365	2020	0.0092327	0.0069077	2.94018	0.565419	4.07102	0.339251	0.00294	0.000565	0.004071	0.000339	0.993553	-0.0373832	1	0.0310074	0.0010607	5.11397	0	0.0080297	44
366	2020	0.0052143	-0.0006146	3.59086	0.870511	6.42002	1.19695	0.003591	0.000871	0.00642	0.001197	1.08248	-0.0480226	1	0.0310074	0.0081487	8.03071	0	0.0074649	44
367	2020	0.0066887	0.0026411	3.64255	2.18553	8.49927	0.728509	0.003643	0.002186	0.008499	0.000729	1.03617	0.006536	1	0.0310074	0.0102671	6.139	0	0.0103856	44
368	2020	0.0023785	-0.0005573	0	0	0	0	0	0	0	0	0.986622	0.0020661	1	0.0310074	0.0485613	10.5357	0	0.0077018	44
369	2020	0.0053992	0.0028686	8.86711	4.55023	12.9506	1.86676	0.008867	0.00455	0.012951	0.001867	1.00667	-0.010589	1	0.0310074	0.0262256	8.08237	0	0.0056512	44
370	2020	0.0019474	-0.0002197	4.94767	1.90295	6.85062	1.14177	0.004948	0.001903	0.006851	0.001142	0.990334	-0.203822	1	0.0310074	0.0205706	5.04224	0	0.0026196	44
371	2020	0.0051533	-0.0045421	3.36842	0.947368	7.47368	1.68421	0.003368	0.000947	0.007474	0.001684	0.998244	-0.0373066	1	0.0310074	0.021589	7.40238	0	0.0077123	44
372	2020	0.0229309	0.0014338	2.08116	0.297309	4.31099	1.48655	0.002081	0.000297	0.004311	0.001487	0.930295		1	0.15351	0.562895	6.39844	0	0.0048759	48
373	2020	0.0121073	-0.0203759	6.32145	5.91796	8.20444	2.28648	0.006321	0.005918	0.008204	0.002286	1.40828	-0.138633	1	0.0495147	0.267605	7.85049	0.0150739	0.0236807	17
374	2020	0	0	4.00139	1.04384	8.5247	1.39179	0.004001	0.001044	0.008525	0.001392	1.58675	-3.4e-08	0	0.0567588	0.0132394	1.95402	0	-0.313266	30
375	2020	0.0239938	0.0144599	2.442	0.407	1.628	0.814001	0.002442	0.000407	0.001628	0.000814	1.40431	-0.0945037	1	0.0319763	0.0257165	6.24626	0	0.0435706	34
376	2020	0	-0.0093029	2.87687	1.43843	3.16456	0.863061	0.002877	0.001438	0.003165	0.000863	1.58662	-0.0666667	0	0.0567588	0.934621	0.941841	0	-0.768249	30
377	2020	0.0071731	-0.025617	3.66348	3.40181	6.80361	0.915871	0.003663	0.003402	0.006804	0.000916	2.01627	-0.0222458	1	0.0657679	0.767609	9.33532	0	0.072941	42
378	2020	0	0	2.05515	0.513787	3.42524	1.02757	0.002055	0.000514	0.003425	0.001028	1.12853	-0.130435	0	0.0567588	0.457404	4.90151	0	-0.662941	30
379	2020	0	0	2.66383	0.532765	3.19659	0.532765	0.002664	0.000533	0.003197	0.000533	1.93076	1.28	0	0.0478966	0.127479	3.89538	18.4321	-1.10718	13
380	2020	0	0	7.57451	3.01883	8.01361	3.5677	0.007575	0.003019	0.008014	0.003568	1.20288	-0.0046083	0	0.0478966	0.774127	8.90826	0.0602965	-0.0179493	13
381	2020	0.0493531	-0.0443643	2.08178	1.18959	4.60966	0.892193	0.002082	0.00119	0.00461	0.000892	2.58262	0	1	0.0478966	0.314052	10.6094	0.0446329	0.0550477	13
382	2020	0.008315	0.008315	5.41586	1.03159	8.51064	1.54739	0.005416	0.001032	0.008511	0.001547	0.962997	0.0361842	1	0.0310074	0.0405444	5.14368	0	0.0062514	44
383	2020	0	0	8.08081	3.23232	2.82828	4.84849	0.008081	0.003232	0.002828	0.004848	1.12267	0.441264	0	0.0605088	0.607936	3.81591	0.003895	0.0352682	43
384	2020	0	0	3.11333	2.17933	2.80199	0.622665	0.003113	0.002179	0.002802	0.000623	1.0444	-0.0693507	0	0.0767772	0.443507	7.67035	0	-0.0116277	41
385	2020	0	0	0.682128	0.682128	0.682128	0.341064	0.000682	0.000682	0.000682	0.000341	19.1336	0.115385	0	0.232579	0.0580494	6.43903	0.04219	-0.158435	22
386	2020	0	1.80669	2.48619	0.552486	1.65746	1.10497	0.002486	0.000552	0.001657	0.001105	10.8049	0.533898	0	0.0478966	0.224293	8.44982	77.931	-0.430821	13
387	2020	0.0018927	-0.0054264	6.04665	0.575871	15.8364	6.68092	0.006047	0.000576	0.015836	0.006681	0.622033	-0.210709	1	0.0444829	0.389892	3.77773	0	-0.0240532	32
388	2020	0.0029953	-0.0156971	3.10446	3.28707	4.74799	1.46092	0.003104	0.003287	0.004748	0.001461	0.908436	-0.117842	1	0.0505564	0.546025	6.01459	0	0.0260157	18
389	2020	0.0164408	0.0003682	7.85546	4.39906	9.42655	2.19953	0.007855	0.004399	0.009427	0.0022	1.78109	0.0272067	1	0.0756807	0.325113	11.1196	0.0640299	0.0161816	12
390	2020	0.0588637	0.0353409	4.8738	2.26284	11.1401	3.48129	0.004874	0.002263	0.01114	0.003481	1.25825	-0.316364	1	0.0657679	0.418175	7.98767	0	-0.0233506	42
391	2020	0	0	0.643777	0.643777	1.07296	0	0.000644	0.000644	0.001073	0	4.53327	0.577851	0	0.0478966	0.0380402	10.0719	4.19225	-0.285123	13
392	2020	0.0074185	0.0002701	3.37762	1.57622	2.92727	0.900698	0.003378	0.001576	0.002927	0.000901	0.99747	-0.0771449	1	0.0965287	0.262518	5.22403	0.0506923	0.0281911	36
393	2020	0.0144719	-0.0033435	2.78731	1.28645	1.50086	0.428816	0.002787	0.001286	0.001501	0.000429	1.34448	-0.114286	1	0.0965287	0.516007	7.53398	0.0576019	-0.017569	36
394	2020	0	0	0.74184	0	4.45104	0	0.000742	0	0.004451	0	1.78503	-0.638298	0	0.0478966	0.0084762	3.37972	77.931	-0.190272	13
395	2020	0	0	3.97614	1.65673	2.65076	2.31942	0.003976	0.001657	0.002651	0.002319	5.57744	-0.025	0	0.070184	0.969549	6.70657	0.0095113	0.0359602	2
396	2020	0.0291033	-0.0544038	9.96796	1.77999	13.172	4.27198	0.009968	0.00178	0.013172	0.004272	0.991946	0.0598113	1	0.0965287	0.116481	6.88789	0	0.008058	36
397	2020	0	0	5.27937	2.63968	6.15926	2.19974	0.005279	0.00264	0.006159	0.0022	2.42585	-0.230769	0	0.0319763	0.727402	6.14867	0.172204	-0.0670499	34
398	2020	0	0	5.58867	1.11773	4.84352	0.745156	0.005589	0.001118	0.004844	0.000745	0.872813	-0.333333	0	0.0478966	0.0183827	2.17068	29.4216	-0.714076	13
399	2020	0.276662	0.226837	1.9321	0.828043	1.47208	0.0920048	0.001932	0.000828	0.001472	9.2e-05	10.478		1	0.0319763	0.246765	9.30792	0.231447	0.11236	34
400	2020	0	1.79688	1.62866	0.488599	0.651466	1.14007	0.001629	0.000489	0.000651	0.00114	19.4241	0.0952381	0	0.0478966	0.0807587	8.65968	0.734647	-0.138771	13
401	2020	0.0150489	0.0034817	6.29214	2.24719	14.6816	0.599251	0.006292	0.002247	0.014682	0.000599	1.1908	0.0002669	1	0.0565182	0.102387	9.3768	0	0.0185504	45
402	2020	0.0282765	0.0282765	5.21632	1.73877	14.933	1.73877	0.005216	0.001739	0.014933	0.001739	1.02354	-0.080107	1	0.15351	0.129292	11.8436	0	0.0486661	48
403	2020	0.0067361	-0.0448732	4.89929	1.08873	10.343	1.36092	0.004899	0.001089	0.010343	0.001361	0.703546	-0.0225352	1	0.0567588	0.277136	5.68405	0	-0.185162	30
404	2020	0	-0.0044933	0.736377	0	1.10457	0.368189	0.000736	0	0.001105	0.000368	1.22529	-0.0208333	0	0.199744	0.636249	8.7727	0.0067469	0.033471	15
405	2020	0.0467824	-0.0519284	4.94792	5.20833	3.38542	0.78125	0.004948	0.005208	0.003385	0.000781	2.22619	-0.184	1	0.0657679	0.171238	10.2388	0	0.094299	42
406	2020	0	0	10.6383	3.95137	12.1581	3.03951	0.010638	0.003951	0.012158	0.00304	16.9943	0.483051	0	0.070184	0.0255168	8.96859	0.0775225	-0.112716	2
407	2020	0.015304	-0.033837	2.73662	2.0024	3.27059	1.20144	0.002737	0.002002	0.003271	0.001201	1.17784	-0.0384615	1	0.0464313	0.302821	7.29683	0	0.012384	47
408	2020	0.0395692	-0.0666893	4.76039	1.26944	6.98191	1.26944	0.00476	0.001269	0.006982	0.001269	1.56699	-0.255861	1	0.0319763	0.28334	4.93681	0	0.011061	34
409	2020	0	0	1.79791	1.61812	4.67458	1.79791	0.001798	0.001618	0.004675	0.001798		0.208333	0	0.0478966	0.0926517	5.93663	3.19047	-0.316534	13
410	2020	0.0078001	0.0015573	10.0762	6.69269	9.09314	3.19489	0.010076	0.006693	0.009093	0.003195	0.987525	-0.0454546	1	0.0657679	0.314706	5.41122	0	0.079915	42
411	2020	0.0553901	0.0228959	4.48868	2.14676	3.9032	0.9758	0.004489	0.002147	0.003903	0.000976	1.20688	0.0882353	1	0.0657679	0.372144	7.65951	0	0.155846	42
412	2020	0	3.11348	1.76545	1.26103	0.504414	0.75662	0.001765	0.001261	0.000504	0.000757	16.3366	0.178261	0	0.0319763	0.0458091	8.40274	0.317206	-0.135779	34
413	2020	0	0	5.92672	1.61638	6.46552	4.31034	0.005927	0.001616	0.006466	0.00431	0.622033	-0.638298	0	0.0605088	0.109674	4.23491	0	-0.0373185	43
414	2020	0	0.183786	2.80751	0.877347	2.80751	1.22829	0.002808	0.000877	0.002808	0.001228	3.69264	0.136029	0	0.0319763	0	8.87959	0.338864	-0.0129329	34
415	2020	0	0	4.43989	1.02459	8.53825	1.02459	0.00444	0.001025	0.008538	0.001025	1.16342	1.01818	0	0.0767772	0.0224083	3.0972	0	-0.060147	41
416	2020	0	0	4.60594	1.7059	6.9942	1.36472	0.004606	0.001706	0.006994	0.001365	0.831516	-3.09e-08	0	0.0464313	0.214396	2.54976	0	-0.0426492	47
417	2020	0	3.11348	2.46184	0.246184	2.21566	0.738552	0.002462	0.000246	0.002216	0.000739	4.81706		0	0.0478966	0.0027844	7.04308	46.4639	-0.146376	13
418	2020	0	0	4.1841	1.90186	6.08596	0.760746	0.004184	0.001902	0.006086	0.000761	2.58861	0.208333	0	0.0478966	0	4.03225	67.6483	-0.64054	13
419	2020	0	0	9.136	1.56617	3.6544	1.8272	0.009136	0.001566	0.003654	0.001827	1.75425	0.410526	0	0.0478966	0.237398	4.08568	0.190088	-0.375263	13
420	2020	0	0	2.81203	0.648929	2.1631	0.43262	0.002812	0.000649	0.002163	0.000433	4.99456	0.757143	0	0.0478966	0.741894	7.1837	6.90344	-0.546178	13
421	2020	0	0	0	0	0	0	0	0	0	0	2.3233	-0.011236	0	0.0478966	0.327916	6.0537	0	0.107176	13
422	2020	0	3.11348	8.25643	1.45702	3.39971	2.18553	0.008256	0.001457	0.0034	0.002186	5.08296		0	0.338912	0.131544	6.28318	0.237461	-0.258941	11
423	2020	0	0	3.0104	1.36836	3.96825	1.5052	0.00301	0.001368	0.003968	0.001505	9.10863	0.275116	0	0.0478966	1.04617	8.55257	3.59907	-1.11619	13
424	2020	0	0	4.39367	3.95431	6.59051	3.07557	0.004394	0.003954	0.006591	0.003076	5.84136	0.08	0	0.0558451	0.14832	3.32446	0.550164	-1.70619	14
425	2020	0	0	5.49594	1.57027	4.18739	3.40225	0.005496	0.00157	0.004187	0.003402		-0.140127	0	0.0756807	0.437782	3.70613	0.162204	-0.410213	12
426	2020	0	0	3.36619	0.721327	1.6831	4.32796	0.003366	0.000721	0.001683	0.004328	5.73825		0	0.0478966	0.0401313	7.18382	0.139747	0.0113572	13
427	2020	0	0	3.75313	1.25104	7.29775	0.417014	0.003753	0.001251	0.007298	0.000417	3.02302	0.0193269	0	0.0478966	0.191455	9.67639	0.337614	0.146904	13
428	2020	0	0	1.77873	0.355745	2.84596	1.42298	0.001779	0.000356	0.002846	0.001423	10.098	0.515464	0	0.0756807	0.270074	6.37171	1.20616	-0.68	12
429	2020	0	0	4.05237	2.49377	5.61097	0.623441	0.004052	0.002494	0.005611	0.000623	1.41939	-0.0147783	0	0.0849206	0.0144447	9.76407	0.0901469	0.293408	37
430	2020	0.0241183	-0.0015481	6.56912	3.28456	5.67333	0.89579	0.006569	0.003285	0.005673	0.000896	5.277	0.0199556	1	0.0478966	0.202946	9.22565	0.0882534	0.113088	13
431	2020	0	0	9.71188	2.26611	11.0068	5.17967	0.009712	0.002266	0.011007	0.00518	1.95739	-0.266667	0	0.0965287	0.0611954	4.79356	0.077458	-0.432677	36
432	2020	0.014943	-0.0726919	6.30011	2.29095	6.30011	2.29095	0.0063	0.002291	0.0063	0.002291	1.53353	-0.243124	1	0.0605088	0.541491	6.75579	0	-0.0546382	43
433	2020	0.0196299	0.0068533	3.46348	1.88917	4.40806	0.944584	0.003463	0.001889	0.004408	0.000945	1.99921	0.175131	1	0.0657679	0.526493	8.66072	0	0.0778024	42
434	2020	0.0267271	-0.0274373	8.21288	3.61367	7.88436	2.95664	0.008213	0.003614	0.007884	0.002957	1.41044	-0.144144	1	0.0965287	0.078661	3.63525	0.178278	0.0066151	36
435	2020	0.016744	0.000253	4.68541	1.50602	5.52209	2.67738	0.004685	0.001506	0.005522	0.002677	1.10987	0.0227582	1	0.0166647	0.436642	8.2581	0	0.0281387	31
436	2020	0	0	4.64661	3.66838	8.31499	0.978234	0.004647	0.003668	0.008315	0.000978	2.79962	0.163265	0	0.0319763	0.353272	9.53765	0	0.0433626	34
437	2020	0.112818	-0.0842035	2.57324	0.593824	5.54236	1.38559	0.002573	0.000594	0.005542	0.001386	1.49879		1	0.0567588	0.0972686	7.23062	0	0.097927	30
438	2020	0.0334449	0.0215998	4.5007	5.62588	2.391	0.843882	0.004501	0.005626	0.002391	0.000844	2.14028	-0.141512	1	0.0319763	0.261917	7.94158	0.109663	0.0037741	34
439	2020	0	0	4.50123	1.45201	5.08204	2.03281	0.004501	0.001452	0.005082	0.002033	2.48308	-0.0466194	0	0.0319763	0.287438	8.64529	0.240761	-0.391767	34
440	2020	0	0	4.59067	1.78526	2.55037	3.06044	0.004591	0.001785	0.00255	0.00306	7.52443	0.255924	0	0.0319763	0.372147	8.94815	0.160529	-0.0421291	34
441	2020	0.022991	0.0105609	1.77913	0.381243	1.77913	0.762486	0.001779	0.000381	0.001779	0.000762	1.40175	0.0185185	1	0.0464313	0.0466884	11.6088	0	0.0278672	47
442	2020	0.0458209	-0.0033194	0.671592	1.11932	1.79091	0.895456	0.000672	0.001119	0.001791	0.000895	0.930809		1	0.15351	0.508387	6.4759	0	0.0426881	48
443	2020	0.06944	0.0118221	4.00109	1.18214	6.27444	0.272802	0.004001	0.001182	0.006274	0.000273	2.43303	0.0895009	1	0.0464313	0.238507	10.6992	0	0.0397942	47
444	2020	0.0210041	0.0011796	5.17847	1.29462	6.1032	3.32902	0.005178	0.001295	0.006103	0.003329	1.00913		1	0.0464313	0.757853	8.30421	0	0.0081178	47
445	2020	0	0	5.96604	1.37678	2.75356	0.917852	0.005966	0.001377	0.002754	0.000918	45.4198	0.358209	0	0.232579	0.0171237	7.33753	0	-0.525068	22
446	2020	0	0	6.30011	3.43643	8.97289	2.67278	0.0063	0.003436	0.008973	0.002673		0.428162	0	0.0319763	0.301593	11.5057	0.0928475	0.0215922	34
447	2020	0	0	3.19674	2.61552	4.06858	0.581226	0.003197	0.002616	0.004069	0.000581	2.27	-0.0860215	0	0.0965287	0.391644	2.73256	0.1541	-0.671518	36
448	2020	0	0	4.89179	2.0753	7.11533	1.92707	0.004892	0.002075	0.007115	0.001927		0.127141	0	0.232579	0.530911	8.47949	0.105228	-0.108329	22
449	2020	0.0051991	-0.0345277	5.29401	0.567215	8.50822	4.34865	0.005294	0.000567	0.008508	0.004349	1.50624	-0.180851	1	0.0605088	0.659019	7.442	0.000757	-0.047207	43
450	2020	0	-0.029933	3.08272	0.685049	5.99418	0.513787	0.003083	0.000685	0.005994	0.000514	1.398	0.226087	0	0.0464313	0.553431	6.64183	0.0361056	-0.32208	47
451	2020	0	0	3.44927	3.01811	2.87439	1.29347	0.003449	0.003018	0.002874	0.001293	1.16654	0.26861	0	0.0657679	0.300606	4.60354	0	-0.214336	42
452	2020	0.0112408	-0.128344	6.34737	1.53876	7.88613	1.7311	0.006347	0.001539	0.007886	0.001731	2.20309	-0.245217	1	0.0916006	0.556791	5.79577	0.0072792	0.0383882	23
453	2020	0	0	9.94097	5.90245	16.975	6.68092	0.009941	0.005902	0.016975	0.006681	1.21462		0	0.0166647	0.0104618	1.40793	0	-0.208629	31
454	2020	0	0	2.30521	0.461042	2.45889	0.461042	0.002305	0.000461	0.002459	0.000461	1.85303	0.112844	0	0.0478966	0.094314	7.96364	2.34494	-0.347337	13
455	2020	0	-0.013883	7.27032	1.65235	8.5922	2.20313	0.00727	0.001652	0.008592	0.002203	0.990541	-0.354628	0	0.0605088	0.615621	5.56595	0	-0.0644171	43
456	2020	0.0880781	0.0530454	8.46284	2.00031	9.84767	2.15418	0.008463	0.002	0.009848	0.002154	1.14025	-0.210455	1	0.0605088	0.514766	6.35528	0	0.0067287	43
457	2020	0.029088	0.0014865	2.38582	1.36333	3.06749	0.340832	0.002386	0.001363	0.003067	0.000341	2.7259	-0.455556	1	0.0767772	1.11396	4.40694	0	-0.0578499	41
458	2020	0	0	6.53595	2.97088	2.97088	1.18835	0.006536	0.002971	0.002971	0.001188	1.20779	-0.0454546	0	0.0767772	0.60458	5.62361	0	0.0771679	41
459	2020	0	0	1.3471	0.748391	1.64646	0.299356	0.001347	0.000748	0.001646	0.000299	3.91639	0.120105	0	0.0478966	0.0475264	8.77672	0.4118	0.18266	13
460	2020	0.0062596	-8.47e-05	5.29328	1.43061	5.5794	1.14449	0.005293	0.001431	0.005579	0.001144	1.11584		1	0.0464313	0.592983	5.63472	0	0.0123055	47
461	2020	0	-0.0585661	1.33398	0.485084	1.45525	0.970167	0.001334	0.000485	0.001455	0.00097	1.84165	-0.0510949	0	0.0444829	0.322964	6.3416	0	-0.0296507	32
462	2020	0.0403634	0.0083068	2.35442	1.88353	2.35442	1.41265	0.002354	0.001884	0.002354	0.001413	1.51113	0.0049916	1	0.0767772	0.270334	7.53573	0	0.0890153	41
463	2020	0.0048253	0.0014226	3.03749	1.13906	4.74608	0.759374	0.003037	0.001139	0.004746	0.000759	0.989138	-0.0375954	1	0.0310074	0.0462489	8.46985	0	0.0093212	44
464	2020	0.0595684	-0.234448	12.0208	6.06454	16.975	5.08988	0.012021	0.006065	0.016975	0.00509	4.89544	-0.231061	1	0.0319763	0.520938	11.4211	0	0.0026973	34
465	2020	0.0225841	-0.0021531	3.87372	2.51792	5.4232	0.968429	0.003874	0.002518	0.005423	0.000968	1.15773	0.713793	1	0.0916006	0.243933	9.13046	0.0468273	0.0311935	23
466	2020	0	0	3.61961	0.658111	2.9615	0.987167	0.00362	0.000658	0.002962	0.000987	9.02408	0.138628	0	0.194584	0.0448222	9.40207	0	0.13922	4
467	2020	0.0271392	-0.0011748	4.49991	2.0377	4.75463	1.86789	0.0045	0.002038	0.004755	0.001868	1.39041	-0.0131579	1	0.0464313	0.552042	9.59697	0	0.0381801	47
468	2020	0.0193001	0.0193001	5.99184	2.67721	7.13922	1.40235	0.005992	0.002677	0.007139	0.001402	2.14604	0.0555556	1	0.0756807	0.309679	10.8382	0.137395	-0.0026643	12
469	2020	0	0	1.40902	0.805153	2.81804	0.402576	0.001409	0.000805	0.002818	0.000403	3.19392	0.0526316	0	0.0319763	0.253008	7.66906	0.165119	-0.0116361	34
470	2020	0.0631182	-0.0641494	0	0	0	0	0	0	0	0	1.86358	0	1	0.13024	0.110859	3.88265	0	0.0140845	7
471	2020	0.0360743	-0.0090594	2.3227	2.94209	1.54847	0.46454	0.002323	0.002942	0.001548	0.000465		-0.054741	1	0.0319763	0.407267	7.90797	0.261118	-0.0321326	34
472	2020	0	0	0.845785	1.12771	2.25543	0.563857	0.000846	0.001128	0.002255	0.000564	1.20898	1.77941	0	0.101353	0.0559545	4.40203	0.0258512	-0.11541	9
473	2020	0	-0.0045188	3.12361	1.48743	5.05727	4.46229	0.003124	0.001487	0.005057	0.004462	1.54045	-0.412181	0	0.13024	0.718952	8.47633	0	-0.0205368	7
474	2020	0.203546	0.0169543	6.29517	2.33155	8.62672	3.26416	0.006295	0.002332	0.008627	0.003264	2.33869		1	0.0403823	0.634051	7.01271	0	0.227906	40
475	2020	0.276662	-0.0173541	4.23012	0	3.38409	0	0.00423	0	0.003384	0	55.8706		1	0.0464313	0	3.93049	0	0.395349	47
476	2020	0	-0.0121107	4.26687	0.517197	6.46496	3.23248	0.004267	0.000517	0.006465	0.003232	0.940318		0	0.0464313	0.372924	5.17302	0	-0.0628797	47
477	2020	0.049063	0.0161079	3.7843	1.41911	8.9877	1.89215	0.003784	0.001419	0.008988	0.001892	1.05732	0.0118694	1	0.0464313	0.475206	7.60971	0	0.0783381	47
478	2020	0	0	0.31746	1.90476	0	0.31746	0.000317	0.001905	0	0.000317	1.43592	-0.133333	0	0.0478966	0.0043408	3.73281	6.15587	-0.621781	13
479	2020	0	0	1.79937	1.12461	0.899685	0.899685	0.001799	0.001125	0.0009	0.0009		0.596774	0	0.0478966	0.699425	9.07518	40.8591	-0.637765	13
480	2020	0	0	1.21877	0.304692	0.304692	0	0.001219	0.000305	0.000305	0		-0.458333	0	0.0319763	0.0185741	2.10672	0.150454	0.0305816	34
481	2020	0	0	1.49925	0.749625	1.49925	0.749625	0.001499	0.00075	0.001499	0.00075	1.59281	-0.0017731	0	0.070184	0.165504	5.1098	0	0.0471591	2
482	2020	0.0610916	0.0423927	1.77043	1.03275	2.65565	0.147536	0.00177	0.001033	0.002656	0.000148	0.960427	0.268293	1	0.0567588	0.0293703	6.17108	0	-0.0851649	30
483	2020	0	0	5.62972	1.76934	6.59482	3.86038	0.00563	0.001769	0.006595	0.00386	3.44999	-0.207101	0	0.0481761	0.469562	9.25531	0	0.007243	33
484	2020	0	0	1.2604	0.25208	0.504159	1.00832	0.00126	0.000252	0.000504	0.001008	4.51516	0.0213115	0	0.0319763	0.0294321	6.60166	0.172169	-0.0311183	34
485	2020	0	0	2.43118	0.500536	2.86021	0.14301	0.002431	0.000501	0.00286	0.000143	0.933637	0.0526315	0	0.0565182	0.0138541	8.06894	0	-0.0042805	45
486	2020	0.0411108	-0.153085	0.971293	0.323764	0.647529	0.107921	0.000971	0.000324	0.000648	0.000108	1.89052	-0.444444	1	0.0464313	0.364124	7.33342	0	0.207874	47
487	2020	0.0062047	-0.0223751	3.77219	1.10947	5.76923	2.66272	0.003772	0.001109	0.005769	0.002663			1	0.0464313	0.66386	6.87134	0	-0.0568742	47
488	2020	0	0	3.43181	0.596837	3.58102	2.38735	0.003432	0.000597	0.003581	0.002387	0.962365	-0.0837209	0	0.393796	0.387366	7.08575	0	-0.0135461	1
489	2020	0.0322581	-0.148144	12.2034	6.69269	10.0908	4.79314	0.012203	0.006693	0.010091	0.004793	1.66176	0.107806	1	0.0605088	0.96354	6.98472	0	0.0103565	43
490	2020	0.0176026	0.0096585	2.35048	1.43641	2.87281	0.52233	0.00235	0.001436	0.002873	0.000522	1.66058	0.184211	1	0.0319763	0.506543	8.17864	0	0.0031155	34
491	2020	0.0483115	-0.0312227	2.25766	0.282207	3.24538	0.564414	0.002258	0.000282	0.003245	0.000564	1.80997	0.0083333	1	0.0478966	0.414995	11.8436	0.531093	-0.0760882	13
492	2020	0.0178809	-0.0234842	8.52585	3.30033	8.80088	3.30033	0.008526	0.0033	0.008801	0.0033	1.26687	0.0062893	1	0.0464313	0.624051	8.49841	0	0.0145254	47
493	2020	0.0689424	-0.0329201	2.12502	0.177085	1.77085	0.708341	0.002125	0.000177	0.001771	0.000708	2.55211	0.105263	1	0.0965287	0.536815	11.8436	0.207971	0.0389817	36
494	2020	0.0506769	-0.109603	3.10291	1.0343	2.58576	1.37907	0.003103	0.001034	0.002586	0.001379	3.66906	0.0909091	1	0.0843218	0.342734	9.58359	0	0.0945847	35
495	2020	0.0240156	-0.0223396	5.49184	2.90745	9.52996	5.33032	0.005492	0.002907	0.00953	0.00533	1.1296		1	0.0464313	0.358304	7.95543	0	0.0120186	47
496	2020	0	0	0.751315	0	3.75657	0.751315	0.000751	0	0.003757	0.000751	1.00618	-4.75e-08	0	0.0310074	0.174346	3.94875	0	-0.0013282	44
497	2020	0	0	9.87125	2.14592	12.0172	5.15022	0.009871	0.002146	0.012017	0.00515		-0.0172745	0	0.0374414	0.258568	4.90015	0	-0.0124246	21
498	2020	0.0032108	-0.0005794	8.052	4.17152	7.17889	6.30578	0.008052	0.004172	0.007179	0.006306	1.00318	-0.229452	1	0.338912	0.754923	6.7238	0	0.0118838	11
499	2020	0	-0.0310178	1.75932	2.28712	4.57424	1.23153	0.001759	0.002287	0.004574	0.001232	0.915714		0	0.0464313	0.58341	6.37085	0	-0.0325166	47
500	2020	0.0063524	0.0018837	1.54755	0.844119	3.65785	0.281373	0.001548	0.000844	0.003658	0.000281	1.00051	0.0024661	1	0.0310074	0.0148871	6.85261	0	0.0053269	44
501	2020	0.0112187	-0.0007643	3.39229	0.72692	2.66537	0.242307	0.003392	0.000727	0.002665	0.000242	2.03929	0.104433	1	0.0565182	0.245229	9.50429	0	0.0535865	45
502	2020	0	-0.0078291	2.53659	0.390244	2.92683	0.97561	0.002537	0.00039	0.002927	0.000976	1.64021	1.17857	0	0.0565182	0.249283	7.20581	0	-0.0102594	45
503	2020	0.0485077	-0.0118567	7.30573	3.32079	7.96989	1.10693	0.007306	0.003321	0.00797	0.001107	3.36889	0.0235131	1	0.0849206	0.291669	9.01518	0.0996226	0.0517547	37
504	2020	0.0541824	-0.0820257	3.24412	4.05515	3.24412	1.62206	0.003244	0.004055	0.003244	0.001622	2.17273	0.121141	1	0.0374414	0.259402	8.68899	0.0289592	0.0988437	21
505	2020	0.0054343	0.0014856	3.43804	0.781372	3.90686	0.625098	0.003438	0.000781	0.003907	0.000625	0.997714	-0.0701755	1	0.0310074	0.0288891	6.41457	0	0.0059965	44
506	2020	0	0	2.78862	6.69269	4.4618	0	0.002789	0.006693	0.004462	0	1.51459	-0.28	0	0.0767772	0.101607	3.00157	0.0056423	-0.084777	41
507	2020	0.151877	0.0218448	1.98118	0.495295	2.47647	0.990589	0.001981	0.000495	0.002476	0.000991	2.82794	0.0285714	1	0.0657679	0.265432	7.57185	0	0.153862	42
508	2020	0	0	8.71795	3.58974	11.5385	6.68092	0.008718	0.00359	0.011538	0.006681	1.08442	-0.139535	0	0.0657679	0.38819	4.49282	0	-0.0879321	42
509	2020	0	0	6.15883	1.9449	5.18639	1.9449	0.006159	0.001945	0.005186	0.001945	1.85429	0.64557	0	0.0495147	0.435143	8.46964	0	0.0751226	17
510	2020	0.0116677	-0.0037824	1.15681	1.92802	1.54242	0.642674	0.001157	0.001928	0.001542	0.000643	1.14494	-0.0416667	1	0.070184	0.212767	9.12341	0.0005803	0.0484041	2
511	2020	0.0206561	-0.253642	6.79229	1.75285	3.7248	2.41017	0.006792	0.001753	0.003725	0.00241	0.934542	1.91289	1	0.0605088	0.0052643	5.48126	0	0.0206249	43
512	2020	0	-0.0577562	5.76621	5.06727	11.8819	1.74734	0.005766	0.005067	0.011882	0.001747	3.33869	0.190617	0	0.0657679	0.638327	9.71254	0	-0.0319269	42
513	2020	0.00424	0.0020173	1.89311	0.291248	2.47561	0.145624	0.001893	0.000291	0.002476	0.000146	1.00238	0.661972	1	0.0310074	0.0170495	6.03988	0	0.0072095	44
514	2020	0.0318739	-0.0023209	3.10998	0.565451	4.24088	1.1309	0.00311	0.000565	0.004241	0.001131	3.2357	0.0387597	1	0.0374414	0.378546	8.65615	0.0066818	0.121504	21
515	2020	0.0007228	0.0007228	2.82192	0.594089	4.30714	1.03965	0.002822	0.000594	0.004307	0.00104	0.968958	-0.0699301	1	0.0310074	0.0753757	6.39133	0	0.0058628	44
516	2020	0.0921007	-0.0376726	10.184	2.95664	9.85545	3.94218	0.010184	0.002957	0.009855	0.003942	3.08085	-0.0349387	1	0.0403823	0.264736	9.44197	0	0.0984439	40
517	2020	0.0026583	-0.0004375	4.62711	1.36092	8.34694	1.36092	0.004627	0.001361	0.008347	0.001361	0.972386	0.0839813	1	0.0310074	0.0273061	4.91408	0	0.010601	44
518	2020	0	0.938314	2.85551	0.76147	2.47478	0.951837	0.002856	0.000761	0.002475	0.000952	3.86348		0	0.0478966	0.0546761	7.26303	2.36301	-0.16578	13
519	2020	0.0126047	-0.0027918	5.90364	1.9044	8.76024	2.28528	0.005904	0.001904	0.00876	0.002285	3.57706	-0.0127226	1	0.0444829	0.48069	9.50515	0	0.0678182	32
520	2020	0.0445883	-0.047955	4.24157	3.02969	7.67522	1.41386	0.004242	0.00303	0.007675	0.001414	1.46225	0	1	0.0558451	0.425387	7.61801	0.0218057	-0.0855807	14
521	2020	0	0	3.30518	2.93794	4.4069	3.30518	0.003305	0.002938	0.004407	0.003305	1.46331	0.0361991	0	0.0843218	0.300804	8.60193	0	0.058003	35
522	2020	0.0212728	0.0161169	2.06441	0.412882	6.19323	1.65153	0.002064	0.000413	0.006193	0.001652	2.09138	-0.4	1	0.0374414	0.024598	7.12599	0	0.0422342	21
523	2020	0.124049	0.0058779	4.98826	2.64085	4.69484	0.880282	0.004988	0.002641	0.004695	0.00088	10.0002	0.0826937	1	0.0319763	0.116612	10.5468	0.385305	0.1495	34
524	2020	0	0	0	0	0	0	0	0	0	0	6.62522	0.111111	0	0.0166647	1.28799	5.97382	0	-0.508546	31
525	2020	0	0	5.03253	0.368234	7.36467	4.54155	0.005033	0.000368	0.007365	0.004542	1.25477	1.91289	0	0.13024	0.736924	9.64548	0	-0.0482891	7
526	2020	0.0033977	0.0033977	3.23206	0.323206	1.61603	1.29282	0.003232	0.000323	0.001616	0.001293	0.971619	-0.545872	1	0.0319763	0.598662	6.30749	0	0.010615	34
527	2020	0	0	4.94525	0.706464	9.18403	3.3557	0.004945	0.000706	0.009184	0.003356	1.68751	-0.0898148	0	0.0965287	0.459227	5.9751	0.0836425	-0.129803	36
528	2020	0.0473507	-0.0022292	2.02675	1.41873	4.05351	0.405351	0.002027	0.001419	0.004054	0.000405	3.16713	0.0858627	1	0.0767772	0.148942	7.07799	0.0006608	-0.0317138	41
529	2020	0.0182705	-0.0001717	6.68577	1.7192	14.5177	5.73066	0.006686	0.001719	0.014518	0.005731	1.19559	-0.263158	1	0.155951	0.384453	6.35205	0	-0.235191	10
530	2020	0	0	3.92076	0.825423	5.98432	1.44449	0.003921	0.000825	0.005984	0.001444	1.26921	-0.2	0	0.0567588	0.205595	7.58352	0	0.395349	30
531	2020	0.0123055	8.46e-05	1.50602	0	2.71084	0	0.001506	0	0.002711	0	1.44846	-0.0124275	1	0.0166647	0.23421	7.90822	0	0.028528	31
532	2020	0	0	3.94265	0.716846	7.16846	2.50896	0.003943	0.000717	0.007168	0.002509	4.6701	0.0288335	0	0.0965287	0.0302935	7.52226	0.157524	0.0783523	36
533	2020	0.0009548	-0.0152902	6.35955	3.41244	11.9435	2.48177	0.00636	0.003412	0.011944	0.002482	1.77124	4.54e-08	1	0.163241	0.418564	7.72391	0.0291294	-0.0640887	6
534	2020	0	-0.0104536	1.79453	0.224316	2.91611	0.448632	0.001795	0.000224	0.002916	0.000449	0.956961	-0.362105	0	0.0567588	0.686897	6.26002	0	-0.580724	30
535	2020	0	0	2.68097	0.824912	3.71211	0.206228	0.002681	0.000825	0.003712	0.000206	1.20623	-0.0666667	0	0.0567588	0.75441	5.49854	0	-0.0823978	30
536	2020	0	0	2.21141	0.663423	2.65369	0.442282	0.002211	0.000663	0.002654	0.000442	2.88765	-0.213333	0	0.0478966	0.306252	5.05251	0.464635	-0.708008	13
537	2020	0	0	4.76985	0.953971	7.39328	5.24684	0.00477	0.000954	0.007393	0.005247	3.86539	-0.0393996	0	0.0965287	0.13749	6.48151	0.155096	0.0902781	36
538	2020	0.0033127	-2.01e-05	2.36364	0	3.09091	0.545455	0.002364	0	0.003091	0.000545	1.02062	0.193146	1	0.0310074	0.0139982	6.18034	0	0.0080923	44
539	2020	0.0060342	0.0017658	4.9108	1.70375	2.50551	1.60353	0.004911	0.001704	0.002506	0.001604	1.00084	-0.0469484	1	0.0310074	0.0206388	6.27935	0	0.0121431	44
540	2020	0.0345942	0.0022699	3.46542	4.36944	2.86274	0.452011	0.003465	0.004369	0.002863	0.000452	1.92896	-0.236842	1	0.070184	0.418526	9.61381	0.0107007	0.131587	2
541	2020	0.0268051	0.0200289	2.88011	1.32005	2.76011	1.20005	0.00288	0.00132	0.00276	0.0012	1.32957	-0.0212992	1	0.0657679	0.606755	7.00305	0	0.0375703	42
542	2020	0.0840948	0.0139915	1.25117	0.729851	1.25117	0.521322	0.001251	0.00073	0.001251	0.000521	3.025	-0.063337	1	0.0403823	0.373646	10.9828	0	0.103384	40
543	2020	0	0	3.08737	0.617475	1.23495	1.23495	0.003087	0.000617	0.001235	0.001235	1.8953	-0.636364	0	0.338912	0.0124581	2.43833	0	-0.958433	11
544	2020	0	0	1.36209	0	2.04313	1.36209	0.001362	0	0.002043	0.001362	0.989702	-0.354639	0	0.0605088	0.0600858	8.30829	0	0.387176	43
545	2020	0	0	5.27983	1.75994	4.57585	0.351989	0.00528	0.00176	0.004576	0.000352	2.9814	0.166667	0	0.0843218	0.0949272	6.12475	0.023291	-0.224253	35
546	2020	0.0021581	-0.005643	7.0161	1.44449	6.60338	2.68262	0.007016	0.001444	0.006603	0.002683	1.5855	0.322162	1	0.0756807	0.527258	7.59697	0.0318607	0.0066166	12
547	2020	5.81e-05	-0.0196474	8.54701	5.94574	10.7767	4.0877	0.008547	0.005946	0.010777	0.004088	0.973731	-0.344086	1	0.13024	0.0010028	4.04013	0	0.0154349	7
548	2020	0.0019823	0.0019823	0.220751	0	1.10375	0	0.000221	0	0.001104	0	1.0172	0.073913	1	0.0310074	0.0210253	5.25537	0	0.0137606	44
549	2020	0.159696	-0.13432	3.26797	0	3.26797	0	0.003268	0	0.003268	0	9.53716	-8.69e-09	1	0.1123	0	4.40073	0	0.228483	46
550	2020	0.0120825	-0.0023639	5.91887	1.1549	4.90833	1.01054	0.005919	0.001155	0.004908	0.001011	0.996079	0.0258732	1	0.0310074	0.101297	7.13556	0	0.0068028	44
551	2020	0	0	3.14313	0.967118	3.14313	0.725338	0.003143	0.000967	0.003143	0.000725	2.22416	0.625	0	0.0478966	0.0020509	4.25673	27.2807	-0.394494	13
552	2020	0	0	0.3688	0.553199	1.1064	0.1844	0.000369	0.000553	0.001106	0.000184	2.86446	0.19403	0	0.0478966	0.0135457	6.62614	0.798411	0.0310152	13
553	2020	0	0	3.05543	0	2.18245	1.30947	0.003055	0	0.002182	0.001309	4.96011	-0.142857	0	0.0478966	7.42e-05	6.4948	30.6967	-0.143305	13
554	2020	0.0225678	-0.0064584	3.97184	1.4443	6.67991	1.26377	0.003972	0.001444	0.00668	0.001264	1.30036	-0.030303	1	0.0767772	0.174312	9.63506	0	-0.0906638	41
555	2020	0	0	8.90869	2.78396	4.17595	1.11359	0.008909	0.002784	0.004176	0.001114	3.89523	0.0656635	0	0.0756807	0.0613603	7.13232	0.183284	-0.0802194	12
556	2020	0	0	3.75525	0.883587	2.87166	1.32538	0.003755	0.000884	0.002872	0.001325	10.0419	1.91289	0	0.0319763	0.434026	8.28846	0.0938082	-0.131165	34
557	2020	0.0129788	-0.0178054	6.09756	3.04878	5.0813	1.88734	0.006098	0.003049	0.005081	0.001887	1.62317	0.0201309	1	0.0319763	0.453118	7.36025	0	0.0104529	34
558	2020	0.0158914	-0.0087349	0.329489	0.988468	0.658979	0.329489	0.000329	0.000988	0.000659	0.000329	1.14461	0.37037	1	0.0319763	0.0459279	4.79873	0.0885733	-0.0638628	34
559	2020	0	0	5.42232	0.417101	6.46507	2.50261	0.005422	0.000417	0.006465	0.002503	9.96316	0.23057	0	0.0478966	0.0436052	8.18368	0.254644	-0.0507827	13
560	2020	0.0636683	0.008022	5.40784	1.57729	5.63317	5.40784	0.005408	0.001577	0.005633	0.005408	1.79661	-0.638298	1	0.0464313	0.362868	7.65534	0	0.0537837	47
561	2020	0	0	6.81818	0.974026	8.6039	3.24675	0.006818	0.000974	0.008604	0.003247	7.41829	-0.102063	0	0.0319763	0.117082	8.18807	0.155455	0.154396	34
562	2020	0.0858107	-0.0043276	3.74532	3.24594	5.74282	0.499376	0.003745	0.003246	0.005743	0.000499	1.94612	-0.0769231	1	0.0495147	0.363988	9.01941	0.0129087	0.054565	17
563	2020	0.0224547	-0.0206192	1.186	1.05423	1.77901	0.461224	0.001186	0.001054	0.001779	0.000461	1.53486	0.028169	1	0.0464313	0.514382	9.31602	0	0.0222566	47
564	2020	0.0106742	-0.016256	6.63633	6.0675	8.34281	0.948047	0.006636	0.006068	0.008343	0.000948	1.70265	0.198558	1	0.0657679	0.703925	9.8782	0	0.0346734	42
565	2020	0	0	2.45549	0.306937	2.14856	0.306937	0.002455	0.000307	0.002149	0.000307	3.74028	0.956109	0	0.0657679	0.146941	6.38999	0	-0.0080921	42
566	2020	0.0120228	-8.59e-05	2.99024	1.88857	8.18382	1.88857	0.00299	0.001889	0.008184	0.001889	0.871684	-0.0980392	1	0.0824786	0.18657	7.05772	0.0128376	0.0004648	19
567	2020	0.0052783	-0.0077723	2.05838	1.12275	2.99401	3.36826	0.002058	0.001123	0.002994	0.003368	1.24142	-0.0282445	1	0.0481761	0.412233	6.33435	0	0.0140423	33
568	2020	0.009684	0.009684	6.41752	2.26501	11.1363	3.20876	0.006418	0.002265	0.011136	0.003209	2.03628	0.0639309	1	0.0374414	0.425537	10.3962	0.0240032	0.0789862	21
569	2020	0.0057214	0.0034279	2.11491	1.76242	2.99612	0.881213	0.002115	0.001762	0.002996	0.000881	1.01552	-0.15873	1	0.0605088	0.732381	5.7371	0	-0.0167681	43
570	2020	0	-0.019865	6.19886	5.9509	5.9509	6.68092	0.006199	0.005951	0.005951	0.006681	1.36301	0	0	0.0319763	0.564217	6.63525	0	-0.759609	34
571	2020	0.0008827	0.0008827	4.38962	1.05956	8.40082	1.66503	0.00439	0.00106	0.008401	0.001665	0.962355	-0.152508	1	0.0310074	0.0080399	5.64491	0	-0.010973	44
572	2020	0.0225569	-0.0830794	9.50846	4.35133	16.9218	6.12409	0.009508	0.004351	0.016922	0.006124	1.92189	-0.1133	1	0.155951	0.455119	8.32322	0	0.0323403	10
573	2020	0	0	5.24772	2.31517	2.77821	1.54345	0.005248	0.002315	0.002778	0.001543	6.91155	0.419989	0	0.0657679	0.581467	9.81617	0	-0.0563975	42
574	2020	0	0	2.89312	1.36147	1.70184	0.340368	0.002893	0.001361	0.001702	0.00034	1.87673	-0.004012	0	0.0843218	0.560049	6.24583	0.214548	0.0503098	35
575	2020	0	0	5.89888	3.23034	5.89888	0.842697	0.005899	0.00323	0.005899	0.000843	3.34686	0	0	0.15351	0.495344	8.0599	0	0.0763097	48
576	2020	0	0	1.42146	0	0.355366	0.355366	0.001421	0	0.000355	0.000355	3.22411	0.152	0	0.0478966	0.0075548	5.90163	1.93501	-0.378028	13
577	2020	0	1.4066	5.68053	2.49943	4.3172	0.908884	0.005681	0.002499	0.004317	0.000909	1.95563	-0.237064	0	0.101353	0.279871	5.51872	0	-0.382385	9
578	2020	0.0101778	0.0015429	7.63575	4.52489	9.61538	1.97964	0.007636	0.004525	0.009615	0.00198		-0.0187166	1	0.0319763	0.0028072	6.32799	0	0.0114268	34
579	2020	0	0	8.36564	3.46868	8.56968	1.42828	0.008366	0.003469	0.00857	0.001428	1.13288	-0.219931	0	0.0767772	0.827657	3.09355	0	-0.140402	41
580	2020	0	0	3.16589	0.633179	5.27649	2.11059	0.003166	0.000633	0.005276	0.002111	3.84624	0.488889	0	0.338912	0	7.41826	0.211592	-0.0234085	11
581	2020	0	0	6.81942	0.818331	3.5461	1.36388	0.006819	0.000818	0.003546	0.001364	1.47149	-0.049676	0	0.0319763	0.0446475	5.31073	0.337164	-0.37286	34
582	2020	0	0	2.64813	1.15856	2.48262	0.827541	0.002648	0.001159	0.002483	0.000828	2.14956	0.130081	0	0.0478966	0.39006	9.38701	0.0008403	0.0283804	13
583	2020	0	0	2.118	0.605144	3.02572	0.302572	0.002118	0.000605	0.003026	0.000303	1.66813	0.647059	0	0.0478966	0.0103431	4.93762	2.52888	-0.592972	13
584	2020	0	0	2.03749	2.44499	2.24124	0.611247	0.002037	0.002445	0.002241	0.000611	1.92035	-0.0263158	0	0.0478966	0	5.84826	0.138545	0.389818	13
585	2020	0.0430377	0.0034724	5.61798	3.24114	4.96975	0.648228	0.005618	0.003241	0.00497	0.000648		-0.0384616	1	0.0464313	0.725272	6.12346	0	-0.0288279	47
586	2020	0.0431158	-0.036639	0.961671	0.137382	1.23643	0.412145	0.000962	0.000137	0.001236	0.000412	2.06618	-0.0488759	1	0.0374414	0.337776	11.5055	0.0338938	0.0382769	21
587	2020	0.0050688	0.0011226	5.77787	1.71196	9.62979	2.56794	0.005778	0.001712	0.00963	0.002568	0.981745	-0.0225564	1	0.0310074	0.0050885	4.68891	0	-0.0075103	44
588	2020	0	0	0.812568	0.541712	1.08342	0.270856	0.000813	0.000542	0.001083	0.000271	3.43881	0.435829	0	0.232579	0	5.99291	0.0446947	-0.0546835	22
589	2020	0	0	7.40096	2.6121	7.40096	3.4828	0.007401	0.002612	0.007401	0.003483	1.2182	-0.0934066	0	0.0478966	0.0611676	4.64691	0	0.113692	13
590	2020	0.0386694	0.019278	1.23724	0	0	0	0.001237	0	0	0	1.48106	-3.97e-08	1	0.0319763	0.164632	7.2721	0	0.051725	34
591	2020	0.0367413	0.0245318	3.64204	2.08116	6.50364	1.30073	0.003642	0.002081	0.006504	0.001301	0.959484	-0.125	1	0.0310074	0.0212944	3.78532	0	0.0040161	44
592	2020	0	0	5.50389	3.22642	5.3141	1.13874	0.005504	0.003226	0.005314	0.001139	1.76742	0	0	0.1123	0.147206	9.95448	0	0.0416865	46
593	2020	0.004822	0.0019291	3.99391	0.760746	9.88969	0.760746	0.003994	0.000761	0.00989	0.000761	1.02062	0.022	1	0.0310074	0.0168254	6.44235	0	0.006675	44
594	2020	0.0255422	-0.179426	3.28309	1.49232	4.02925	0.746157	0.003283	0.001492	0.004029	0.000746	2.94465	0	1	0.0319763	0.9486	8.52368	0.037192	0.0727024	34
595	2020	0.0623562	-0.0454019	3.89579	0.973947	3.89579	0.973947	0.003896	0.000974	0.003896	0.000974	2.85652	0.010101	1	0.0767772	0.430758	9.83633	0	0.0843794	41
596	2020	0	0	3.95257	0.930016	3.72006	1.86003	0.003953	0.00093	0.00372	0.00186	1.08711	-0.120482	0	0.0374414	0.204105	5.50596	0	0.019582	21
597	2020	0.0196851	-0.0616777	8.58369	1.67942	9.3301	6.34447	0.008584	0.001679	0.00933	0.006344	2.06098	-0.419922	1	0.13024	1.10073	7.71012	0	-0.219143	7
598	2020	0.0864424	-0.0504297	6.28272	3.40314	6.28272	1.83246	0.006283	0.003403	0.006283	0.001832	1.99001	-0.0072596	1	0.0558451	0.314878	9.60474	0.0130858	0.18196	14
599	2020	0	0	0	0	0	0	0	0	0	0	12.6953		0	0.0478966	0.317422	6.20215	31.9141	-0.746374	13
600	2020	0	0	0.751541	1.20246	1.35277	0.601233	0.000752	0.001202	0.001353	0.000601	1.2752	-0.0689655	0	0.0478966	0.123777	3.36517	27.43	-0.572494	13
601	2020	0	0	2.69905	0	1.34953	0	0.002699	0	0.00135	0	27.8964	0.283333	0	0.191552	0.0045548	8.19852	0.003886	0.064925	3
602	2020	0	0	6.36943	3.98089	7.96178	0.796178	0.006369	0.003981	0.007962	0.000796	0.822809	-0.010101	0	0.0319763	0.226567	2.97356	0.0419826	-0.155737	34
603	2020	0	0	3.27704	0.756239	2.77288	2.5208	0.003277	0.000756	0.002773	0.002521	0.622033	-0.225641	0	0.0567588	0.279312	6.03507	0	-0.178406	30
604	2020	0.0143408	0.0021226	5.7385	1.58912	9.1816	3.79624	0.005739	0.001589	0.009182	0.003796	1.07001	-0.33102	1	0.0166647	0.344985	9.38692	0	-0.0230946	31
605	2020	0.0252757	-0.0058223	5.1526	2.77447	6.93619	3.17083	0.005153	0.002774	0.006936	0.003171		0.0862069	1	0.0767772	0.333626	7.59118	0	0.051585	41
606	2020	0.0082741	0.0046386	2.34597	0.370416	5.06235	2.09903	0.002346	0.00037	0.005062	0.002099	0.970687	-0.0034722	1	0.0310074	0.0070037	5.22722	0	0.0101527	44
607	2020	0.0158338	0.0158338	1.93548	0.806452	1.77419	1.45161	0.001935	0.000806	0.001774	0.001452	2.23541	0.160869	1	0.0558451	0.230927	5.63508	0.0130475	0.111865	14
608	2020	0	0	4.19287	0.898473	2.69542	0.898473	0.004193	0.000898	0.002695	0.000898	1.2558	-0.000481	0	0.0824786	0.223207	6.90105	0	-0.0880966	19
609	2020	0	0	9.02564	2.05128	15.1795	6.15385	0.009026	0.002051	0.015179	0.006154	1.09983	-0.358748	0	0.13024	0.712633	5.2417	0	-0.0705124	7
610	2020	0	0	3.95257	2.92146	3.95257	1.54666	0.003953	0.002921	0.003953	0.001547	1.06306	-0.0390411	0	0.0505564	0.319297	7.28627	0	0.0724605	18
611	2020	0.0906566	0.0906566	2.53165	0.932712	2.3984	1.59893	0.002532	0.000933	0.002398	0.001599		0.0714286	1	0.0319763	0.169357	7.4958	0.26968	-0.0122262	34
612	2020	0.135015	-0.0837369	6.58289	1.49611	6.88211	2.693	0.006583	0.001496	0.006882	0.002693	3.54547	-0.0364963	1	0.0843218	0.189623	10.086	0.0911212	0.10372	35
613	2020	0	-0.0006779	0.686224	0	1.37245	0	0.000686	0	0.001372	0	4.35625		0	0.0319763	0.231935	8.54839	0.0806636	-0.0389137	34
614	2020	0	0	5.78325	1.00578	13.0752	3.01735	0.005783	0.001006	0.013075	0.003017		0.0629921	0	0.0478966	0.255001	7.05939	0.563769	-0.270338	13
615	2020	0	-0.0306813	1.93833	0.881057	1.05727	0.352423	0.001938	0.000881	0.001057	0.000352	3.44985	0.0575916	0	0.0464313	0.0188042	6.92055	0.618085	-0.0077504	47
616	2020	0	0	0	0	0	0	0	0	0	0	1.004	0.416	0	0.0310074	0.151187	4.7546	0	0.0200461	44
617	2020	0.030608	-0.0218895	3.41418	1.53049	3.8851	1.64822	0.003414	0.00153	0.003885	0.001648	1.34735	0	1	0.0558451	0.323214	9.02186	0	0.0263661	14
618	2020	0	0	2.79401	1.016	6.35001	0.762002	0.002794	0.001016	0.00635	0.000762	1.36929	1.2	0	0.0374414	0.285837	8.02807	0.0164211	-0.214033	21
619	2020	0	-0.0230753	4.06156	3.42027	2.99273	0.6413	0.004062	0.00342	0.002993	0.000641	2.84421	0.129283	0	0.0319763	0.0299013	6.13932	0.130901	0.104201	34
620	2020	0	0	3.47423	0.868558	3.32947	2.46091	0.003474	0.000869	0.003329	0.002461	1.23508	-0.607803	0	0.15351	0.503477	4.45807	0	-0.198829	48
621	2020	0	0	12.2034	5.20571	11.5869	3.52645	0.012203	0.005206	0.011587	0.003526	0.622033	-0.238095	0	0.0495147	0.0199366	3.05083	0	-0.125999	17
622	2020	0	0	7.55401	6.49645	8.15833	2.56836	0.007554	0.006496	0.008158	0.002568	2.84	0.0760234	0	0.0319763	0.379754	9.42825	0	0.0663477	34
623	2020	0	0	1.36589	0.512208	1.02442	0.341472	0.001366	0.000512	0.001024	0.000341	1.98806	-0.248128	0	0.216387	0.09539	8.33632	0.0077309	0.11986	20
624	2020	0.0217369	-0.0026877	3.72873	2.79655	3.26264	0	0.003729	0.002797	0.003263	0	2.78235	-0.147383	1	0.0558451	0.0184384	6.82542	0.015343	0.0984834	14
625	2020	0.0075387	-0.0354087	5.81275	1.66078	5.81275	2.28358	0.005813	0.001661	0.005813	0.002284	0.875612	-0.410256	1	0.0464313	0.445582	6.22912	0	-0.0554808	47
626	2020	0	0	2.80112	0	2.80112	0	0.002801	0	0.002801	0	4.48822	0.25	0	0.0478966	0	5.21474	15.2965	-0.541858	13
627	2020	0.0059613	-0.0338086	10.2907	5.40262	7.2035	4.63082	0.010291	0.005403	0.007203	0.004631	1.51035	-0.0810811	1	0.0605088	0.547612	7.43286	0	-0.0922315	43
628	2020	0	0	6.70241	2.41287	9.38338	6.68092	0.006702	0.002413	0.009383	0.006681	1.62916	-0.092358	0	0.0767772	0.520583	6.86442	0	-0.0850876	41
629	2020	0	-0.076945	1.69157	0.281928	0.845785	0.845785	0.001692	0.000282	0.000846	0.000846		0.385439	0	0.0319763	0.677926	9.36594	0.265241	-0.0027633	34
630	2020	0	0	4.4603	4.4603	4.4603	0	0.00446	0.00446	0.00446	0	2.04818	0.095679	0	0.0478966	0.380555	4.56294	0.292824	-0.393284	13
631	2020	0.154714	0.0436275	0	0	0	0	0	0	0	0	6.2619	-0.0659216	1	0.338912	0.0691402	9.04455	0	0.222638	11
632	2020	0	0	2.61585	1.49477	3.36323	0.747384	0.002616	0.001495	0.003363	0.000747	8.54454	0.621951	0	0.0478966	0.109405	8.36648	1.2002	-0.10668	13
633	2020	0.0231573	-0.0479367	3.76859	1.12039	4.176	0.712976	0.003769	0.00112	0.004176	0.000713	1.45741	-0.0714286	1	0.0558451	0.592912	8.31591	0.018716	0.0309235	14
634	2020	0.005504	0.0026866	4.59	0.62027	5.83054	1.3646	0.00459	0.00062	0.005831	0.001365	0.981916	-0.058011	1	0.0310074	0.0048753	5.06562	0	0.0084503	44
635	2020	0.0055467	-0.0020043	1.31733	0.43911	0.58548	0.14637	0.001317	0.000439	0.000585	0.000146	1.42963	-0.0071895	1	0.0567588	0.871922	9.62546	0	-0.0023812	30
636	2020	0.0648211	0.0044105	2.02891	1.01446	1.26807	0.253614	0.002029	0.001014	0.001268	0.000254	1.86299		1	0.0767772	0.922956	9.74455	0	0.0617916	41
637	2020	0.0128322	0.0027272	0.654622	0.261849	1.83294	0.261849	0.000655	0.000262	0.001833	0.000262	0.975712	1.91289	1	0.0464313	0	5.05039	0	-0.0327828	47
638	2020	0	0	4.09312	1.02328	6.90714	2.04656	0.004093	0.001023	0.006907	0.002047	2.06119	-0.434783	0	0.0567588	0.0003038	2.69915	0	-1.47843	30
639	2020	0.0150614	0.0003738	3.64885	0.429277	2.36102	2.7903	0.003649	0.000429	0.002361	0.00279	1.51079	-0.0083769	1	0.0166647	0.26824	7.5441	0	0.0369979	31
640	2020	0.047575	-0.0071701	0	0	0	0	0	0	0	0	1.07642	-0.0096266	1	0.0567588	0.189257	11.8436	0.0046046	-0.0231161	30
641	2020	0	0	2.43309	2.02758	3.24412	0.405515	0.002433	0.002028	0.003244	0.000406	25.2759	0.541667	0	0.0657679	0.18854	10.6516	0	-0.0531251	42
642	2020	0	0	3.36083	1.52765	3.0553	0.30553	0.003361	0.001528	0.003055	0.000306	1.90573	0.770833	0	0.0478966	0.002722	5.52744	24.2333	-0.424066	13
643	2020	0.0160702	-0.0198659	12.2034	6.69269	16.975	6.68092	0.012203	0.006693	0.016975	0.006681	0.75561	-0.0368663	1	0.0495147	0	3.0948	0	0.0016006	17
644	2020	0	0	0.387747	0	0	0	0.000388	0	0	0	2.44667	0.164706	0	0.13024	0.214978	5.53982	0	-0.258573	7
645	2020	0.0085145	-0.0183884	8.2131	4.88346	9.76693	3.32963	0.008213	0.004883	0.009767	0.00333	1.07701	-0.269006	1	0.0657679	0.521459	5.57827	0	-0.282493	42
646	2020	0.0171928	0.0032969	4.09702	2.13045	8.35792	0.983284	0.004097	0.00213	0.008358	0.000983	0.919203	0.051282	1	0.0464313	0.506576	7.76778	0	0.0050707	47
647	2020	0	0	1.77081	0.505945	2.02378	0.505945	0.001771	0.000506	0.002024	0.000506	3.71503	0.255814	0	0.0478966	0.0332141	5.71506	6.7446	-0.513698	13
648	2020	0.0042258	0.0022439	2.09644	0	2.09644	0	0.002096	0	0.002096	0	0.83749	0.160683	1	0.0916006	0.001802	5.26018	0.0615919	-0.0070383	23
649	2020	0	0	2.97177	0.742942	5.94354	0.371471	0.002972	0.000743	0.005944	0.000371	0.622033		0	0.0558451	0	2.91839	0	-0.39971	14
650	2020	0	0	2.09832	0	3.89688	0.29976	0.002098	0	0.003897	0.0003	0.622033	-0.0211268	0	0.1123	0.0503978	3.19159	0	0.0027715	46
651	2020	0	0	6.78497	0.521921	4.17537	0.521921	0.006785	0.000522	0.004175	0.000522	1.54496	0.0247934	0	0.0478966	0.0428071	3.01158	0.0347874	-0.135761	13
652	2020	0	0	7.90678	4.99376	7.49064	3.32917	0.007907	0.004994	0.007491	0.003329	7.12742	0.060241	0	0.0605088	0.493456	10.5669	0	0.0594638	43
653	2020	0.0078446	-0.0272098	7.14026	5.0829	9.07661	2.54145	0.00714	0.005083	0.009077	0.002541	4.73778	-0.171002	1	0.0464313	0.675017	8.68733	0	0.0474929	47
654	2020	0	0	4.50225	2.001	4.50225	0.50025	0.004502	0.002001	0.004502	0.0005	8.31542	5.42e-09	0	0.0478966	0.0265134	5.69383	0.0629799	-0.519448	13
655	2020	0.0724661	0.0012521	4.78355	1.43506	6.93614	1.43506	0.004784	0.001435	0.006936	0.001435	3.38385	0.0625	1	0.101353	0.267152	9.97127	0.0209567	0.105995	9
656	2020	0.0093434	-0.0415778	3.74438	1.997	3.49476	5.49176	0.003744	0.001997	0.003495	0.005492	3.64786	0.272727	1	0.13024	0.611711	8.94822	0	-0.0304869	7
657	2020	0	-0.0194365	6.84931	3.42466	8.56164	4.40313	0.006849	0.003425	0.008562	0.004403	1.56776	-0.322222	0	0.0605088	0.420522	6.25794	0	-0.0066724	43
658	2020	0	0	9.273	1.48368	10.3858	2.22552	0.009273	0.001484	0.010386	0.002226	2.30804	0.161765	0	0.0478966	0	4.49705	5.63661	-1.19342	13
659	2020	0.0255941	-0.0204164	5.6994	5.04804	7.49064	1.79124	0.005699	0.005048	0.007491	0.001791	1.85595	0.101676	1	0.0965287	0.191187	8.71411	0.150018	0.0864143	36
660	2020	0.0064628	-0.287554	7.12181	2.21022	6.13949	2.21022	0.007122	0.00221	0.006139	0.00221	1.28516	-0.2	1	0.0464313	0.469705	5.3525	0	-0.0219014	47
661	2020	0.0194693	0.0080758	2.82258	0.806452	6.45161	0.604839	0.002823	0.000806	0.006452	0.000605	1.49872	-0.243161	1	0.0567588	0.46338	8.25804	0	-0.425673	30
662	2020	0.276662	0.243721	6.79463	6.69269	11.381	5.60557	0.006795	0.006693	0.011381	0.005606	2.29467	0	1	0.0319763	0.861285	7.5889	0.0198283	0.045931	34
663	2020	0	0	4.5403	1.13507	5.33485	1.81612	0.00454	0.001135	0.005335	0.001816	1.40621	0.0454545	0	0.0444829	0.758413	6.6521	0	-0.0208349	32
664	2020	0.0234914	0.0091258	2.93099	1.46549	10.5915	0.732747	0.002931	0.001465	0.010592	0.000733	1.07165	0.0229216	1	0.0565182	0.0306804	9.55119	0	0.0441508	45
665	2020	0.0076059	-0.0197243	3.29747	2.25616	5.90073	2.60326	0.003297	0.002256	0.005901	0.002603	1.21516	-0.550769	1	0.13024	0.654317	7.6326	0	-0.110882	7
666	2020	0.02751	-0.0370257	11.4894	5.84917	10.0272	4.17798	0.011489	0.005849	0.010027	0.004178	1.15077	-0.0160966	1	0.127602	0.257229	5.51858	0	0.023494	28
667	2020	0	0	3.19262	1.41894	2.83789	2.12841	0.003193	0.001419	0.002838	0.002128	1.47218	-0.2155	0	0.0495147	0.468137	6.64488	0.0108629	-0.164081	17
668	2020	0.0991218	-0.182677	3.46656	3.05873	4.0783	1.01958	0.003467	0.003059	0.004078	0.00102	2.70329	0.0210803	1	0.0843218	0.129031	11.8436	0.12874	0.118225	35
669	2020	0.069352	-0.0023966	7.89344	4.9334	6.41342	0.98668	0.007893	0.004933	0.006413	0.000987	1.84738	-0.0877193	1	0.0657679	0.294844	6.36775	0	0.0484803	42
670	2020	0.0071453	-0.0023261	4.27932	0.972573	6.22447	2.52869	0.004279	0.000973	0.006224	0.002529	1.00712		1	0.0310074	0.0216645	5.75477	0	0.0085847	44
671	2020	0.0031648	0.0017293	1.07296	0.429185	1.28755	0.429185	0.001073	0.000429	0.001288	0.000429	0.975645	-0.128472	1	0.0310074	0.107082	4.79082	0	0.0077164	44
672	2020	0.0036651	-5.77e-05	2.42923	0.934317	3.73727	1.12118	0.002429	0.000934	0.003737	0.001121	0.966948	-0.0231111	1	0.0310074	0.0426509	9.63411	0	0.005765	44
673	2020	0.0036969	-0.0003803	0	0	0	0	0	0	0	0	0.998277	-0.0034482	1	0.0310074	0.0016123	4.76258	0	0.0047777	44
674	2020	0	0	6.41643	1.92493	13.3141	1.92493	0.006416	0.001925	0.013314	0.001925	0.988592	-0.248466	0	0.0565182	0.0064928	5.66808	0	-0.0059607	45
675	2020	0.276662	0.111243	5.42636	0.968992	4.26357	1.55039	0.005426	0.000969	0.004264	0.00155	4.2359	0.0714286	1	0.0319763	0.394326	9.67659	0.166243	0.103151	34
676	2020	0.0126776	0.0054914	4.27062	1.34862	4.94493	0.449539	0.004271	0.001349	0.004945	0.00045	1.06813	0.0087146	1	0.0310074	0	7.00003	0	0.0155584	44
677	2020	0.0237097	-0.0123342	7.16949	1.72068	10.0373	3.44135	0.007169	0.001721	0.010037	0.003441	1.10288	2.24e-08	1	0.0464313	0.514746	6.04971	0	0.0039117	47
678	2020	0	0	4.3021	2.39006	6.37349	0.637349	0.004302	0.00239	0.006373	0.000637	0.841965	-0.183673	0	0.0605088	0.315628	5.28619	0	-0.18121	43
679	2020	0	0	2.50278	0.83426	1.94661	1.11235	0.002503	0.000834	0.001947	0.001112	0.622033	-0.128	0	0.0567588	0.0151994	5.99848	0	0.087527	30
680	2020	0	0	1.86741	0.933707	1.86741	0	0.001867	0.000934	0.001867	0	1.15339	-4.75e-08	0	0.0464313	0	2.91658	0	0.0207759	47
681	2020	0	0	0.667022	0.533618	0.667022	0	0.000667	0.000534	0.000667	0	1.55084	1.06757	0	0.0319763	0.234405	9.79891	0	-0.020522	34
682	2020	0.0054152	-0.0256533	6.05394	1.92625	6.87947	1.92625	0.006054	0.001926	0.006879	0.001926	1.98005	0.2	1	0.163241	0.124817	6.17568	0.0453513	0.0197548	6
683	2020	0	0	4.2157	3.33743	5.44528	2.10785	0.004216	0.003337	0.005445	0.002108	2.46257	0.128641	0	0.0657679	0.151516	7.35253	0	-0.0137953	42
684	2020	0.0194057	0.0194057	5.8856	1.10355	6.43737	1.83925	0.005886	0.001104	0.006437	0.001839	1.62848	-0.0277778	1	0.15351	0.416054	8.33525	0	0.0326362	48
685	2020	0	0	2.67142	0.890472	1.78094	0	0.002671	0.00089	0.001781	0	9.9879	1.91289	0	0.0319763	0.023769	5.38088	0.0163526	-1.04503	34
686	2020	0	-0.0084124	5.66657	2.08768	9.09633	4.77185	0.005667	0.002088	0.009096	0.004772	1.55746	-0.186441	0	0.0319763	1.19762	6.64784	0	-0.101253	34
687	2020	0	0	2.99401	0.855432	0.855432	1.71086	0.002994	0.000855	0.000855	0.001711	3.02071	-0.0416666	0	0.0965287	0.0223407	5.61794	0.0136449	0.0765292	36
688	2020	0	0	3.1591	1.43596	4.02068	0.574383	0.003159	0.001436	0.004021	0.000574	0.884594	-0.007874	0	0.0965287	0.0759591	3.75236	0.189618	0.0081029	36
689	2020	0	0	6.26087	0.695652	7.30435	2.78261	0.006261	0.000696	0.007304	0.002783	10.0967	0.367347	0	0.0756807	0.803781	5.60172	0.365266	-0.229758	12
690	2020	0	0	0.597372	0	2.0908	0.298686	0.000597	0	0.002091	0.000299	7.90074	5.42e-09	0	0.0478966	0.0318808	4.95653	1.90942	-0.942449	13
691	2020	0	0	6.06367	2.52653	2.52653	0	0.006064	0.002527	0.002527	0	0.970246	0.0151976	0	0.0783536	0.428071	6.43876	0	0.0428238	38
692	2020	0.0199207	0.0039413	2.42473	1.21237	3.83916	1.21237	0.002425	0.001212	0.003839	0.001212		-0.019544	1	0.0166647	0.654267	8.21851	0	0.0023603	31
693	2020	0.0014907	-0.0920934	6.45271	3.39616	13.5846	2.0377	0.006453	0.003396	0.013585	0.002038	1.29155	1.91289	1	0.0824786	0.348518	8.84688	0	-0.0072745	19
694	2020	0.0138807	0.0080764	4.36975	1.34454	6.05042	0.672269	0.00437	0.001345	0.00605	0.000672	1.06109	-0.212121	1	0.0464313	0.873696	4.72955	0	-0.0040617	47
695	2020	0.0875583	-0.139963	0	0	0	0	0	0	0	0	5.29974	-2.17e-08	1	0.101353	0.494125	10.2286	0.0215742	0.151135	9
696	2020	0.154394	0.14021	5.49786	0.91631	5.49786	2.44349	0.005498	0.000916	0.005498	0.002443		0.0018362	1	0.0319763	0.261654	8.39997	0.281282	-0.0648704	34
697	2020	0	0	7.80852	2.03701	7.63877	2.03701	0.007809	0.002037	0.007639	0.002037		0.407874	0	0.0319763	0.297384	10.0628	0.294957	-0.0864592	34
698	2020	0	0	3.93391	0.983478	5.31078	0.983478	0.003934	0.000983	0.005311	0.000983	2.08414	-0.113636	0	0.0478966	0.953512	6.21011	1.5664	-0.609709	13
699	2020	0.0215021	7.9e-05	4.10771	1.36924	4.10771	1.82565	0.004108	0.001369	0.004108	0.001826	2.24824	0.0170982	1	0.0558451	0.39417	8.33157	0.0468623	0.060101	14
700	2020	0.0156745	-0.0004972	5.31533	2.58583	4.7407	1.86755	0.005315	0.002586	0.004741	0.001868	1.34616	0.0054614	1	0.0166647	0.462314	9.77726	0	0.02545	31
701	2020	0.0048823	-0.0087795	1.74708	0.403172	1.88147	1.88147	0.001747	0.000403	0.001881	0.001881	0.688137	-0.0342613	1	0.0567588	0.305371	7.77518	0	-0.0601578	30
702	2020	0.002909	-8.73e-05	3.89185	2.25318	2.45801	1.63867	0.003892	0.002253	0.002458	0.001639	1.57211	-0.0650887	1	0.191552	0.35078	7.82245	0	0.0535285	3
703	2020	0.0807253	0.0014834	2.6701	3.31461	3.86705	1.0128	0.00267	0.003315	0.003867	0.001013	3.46048	-0.0684454	1	0.191552	0.474535	11.8436	0	0.088744	3
704	2020	0	0	3.79747	6.69269	5.06329	1.26582	0.003797	0.006693	0.005063	0.001266	1.79813	0.181818	0	0.0478966	0.0069872	4.56223	3.13158	-0.17787	13
705	2020	0	0	3.64797	0	5.01596	0.455996	0.003648	0	0.005016	0.000456	2.38013		0	0.0767772	0	4.03604	0	0.0998608	41
706	2020	0	0	3.00092	0.692521	3.34718	0.807941	0.003001	0.000693	0.003347	0.000808		0.124224	0	0.0478966	0.100719	7.24658	0.639843	-0.108326	13
707	2020	0	0	6.10288	0.87184	3.48736	0	0.006103	0.000872	0.003487	0	3.79198	0.695652	0	0.0478966	0	5.58195	0.0427213	0.395349	13
708	2020	0	1.85017	1.48124	0.658328	1.97498	0.493746	0.001481	0.000658	0.001975	0.000494	4.91358		0	0.0478966	0.406367	6.40829	25.3794	-0.605685	13
709	2020	0	0	2.3056	1.2576	3.56319	1.6768	0.002306	0.001258	0.003563	0.001677	2.27861	-0.0909513	0	0.0839075	0.200046	7.83313	0	0.0182531	27
710	2020	0	0	1.58646	0	5.81703	1.58646	0.001586	0	0.005817	0.001586	0.853152	0.0379746	0	0.0767772	0.145374	3.07967	0	-0.0024428	41
711	2020	0.12935	0.0085005	3.7087	2.02293	5.05732	2.36008	0.003709	0.002023	0.005057	0.00236		0.0304472	1	0.0444829	1.18384	7.94687	0	0.006213	32
712	2020	0.216864	0.19824	4.40626	2.86407	10.1344	3.30469	0.004406	0.002864	0.010134	0.003305	7.96181	-0.0935156	1	0.0849206	0.0100627	9.55487	0.161503	0.097843	37
713	2020	0.124151	-0.0423515	7.78848	3.27936	11.4778	0.81984	0.007788	0.003279	0.011478	0.00082	2.91405	-0.0102564	1	0.0319763	0.0898186	10.679	0	0.0822549	34
714	2020	0.0003483	0.0002495	1.29714	0.463263	2.03836	0.555916	0.001297	0.000463	0.002038	0.000556	0.996386	-0.0744681	1	0.0464313	0.0083311	3.07548	0	0.00231	47
715	2020	0.276662	-0.0173541	1.7069	0	2.68227	0.243843	0.001707	0	0.002682	0.000244	10.6897	0.0579268	1	0.0464313	0.100232	8.17489	0	0.219783	47
716	2020	0	-0.0444462	8.66357	3.20873	9.94706	4.49222	0.008664	0.003209	0.009947	0.004492	1.95644	-0.0596065	0	0.0849206	0.266256	7.8976	0.0940424	-0.226615	37
717	2020	0	0	1.76713	0.196348	2.94522	0	0.001767	0.000196	0.002945	0	2.16355	0.089347	0	0.0478966	0.491857	7.13909	0.308652	0.157125	13
718	2020	0.00228	-0.0068746	2.7637	2.30309	7.60018	2.5334	0.002764	0.002303	0.0076	0.002533	1.98107	0.015625	1	0.0849206	0.309386	7.3845	0.153143	-0.0126575	37
719	2020	0	0	5.55912	0.641437	7.48343	2.77956	0.005559	0.000641	0.007483	0.00278		0.0266667	0	0.0374414	0.318763	8.41877	0.0223397	0.0057981	21
720	2020	0.18706	0.0091968	4.69295	2.01126	3.3521	1.47493	0.004693	0.002011	0.003352	0.001475	5.49155	-0.0029154	1	0.101353	0.490578	11.1937	0.0176067	0.169284	9
721	2020	0.113478	-0.0529187	5.82585	3.46402	5.51094	3.46402	0.005826	0.003464	0.005511	0.003464	6.25819	0.186636	1	0.0319763	0.187232	5.7581	0	0.194405	34
722	2020	0	0	2.86328	0.35791	3.22119	1.78955	0.002863	0.000358	0.003221	0.00179	1.78785	-0.0823529	0	0.0478966	0.339151	6.54143	0.031521	0.0415506	13
723	2020	0.0021542	0.0003777	5.42674	2.30225	8.38678	1.64447	0.005427	0.002302	0.008387	0.001644	0.99698	0.0162162	1	0.0310074	0.0950116	4.93563	0	0.0066979	44
724	2020	0.0058014	-0.001462	4.05515	2.43309	4.46066	0.202758	0.004055	0.002433	0.004461	0.000203	1.01177	0.0115634	1	0.0310074	0.0066331	7.8518	0	0.0093003	44
725	2020	0.0545084	-0.0112016	7.03631	1.97017	11.5395	5.06614	0.007036	0.00197	0.01154	0.005066	2.39292	-0.182584	1	0.155951	0.12451	8.66373	0	0.0380787	10
726	2020	0.0155184	0.0008646	7.66284	2.04342	10.6003	2.17114	0.007663	0.002043	0.0106	0.002171	1.4442	-0.11579	1	0.0444829	0.399906	11.8436	0	0.0384636	32
727	2020	0.0042892	-0.0201243	0	0	0	0	0	0	0	0	1.00134	-0.0098138	1	0.0310074	0.0687288	8.95853	0	0.0053785	44
728	2020	0.0265712	0.0029229	3.21479	2.21017	4.82218	1.00462	0.003215	0.00221	0.004822	0.001005	1.68734	-0.075	1	0.0505564	0.179991	7.55258	0	0.0854346	18
729	2020	0.0098709	0.0055179	1.04112	0.260281	2.68957	0.607323	0.001041	0.00026	0.00269	0.000607	1.12705	-0.0510858	1	0.0310074	0.0009118	8.95046	0	0.0107541	44
730	2020	0.0139784	-0.001063	4.22139	0.469043	2.57974	1.64165	0.004221	0.000469	0.00258	0.001642	1.11469	-0.019698	1	0.0824786	0.284523	7.81929	0	0.0684766	19
731	2020	0	0	4.45765	1.78306	11.5899	3.8633	0.004458	0.001783	0.01159	0.003863	1.38268	0.0534912	0	0.0916006	0.370869	5.59958	0.0089174	-0.0815387	23
732	2020	0	0	4.87706	1.21926	8.33164	2.64174	0.004877	0.001219	0.008332	0.002642	1.15615	0	0	0.0965287	0.707656	7.89405	0.0833699	-0.0422338	36
733	2020	0.0068399	-0.0300318	4.6083	1.38249	5.99078	0.921659	0.004608	0.001382	0.005991	0.000922	0.911918	0.0791367	1	0.0965287	0.003546	3.75189	0.0659527	-0.003096	36
734	2020	0.0063515	-0.0008152	7.06123	2.69442	13.1004	1.20784	0.007061	0.002694	0.0131	0.001208	1.0823	0.0029624	1	0.0310074	0.0085035	8.11354	0	0.0118208	44
735	2020	0.0041379	0.0021118	3.04812	2.39495	4.7899	0.653168	0.003048	0.002395	0.00479	0.000653		0.0123457	1	0.0310074	0.0351068	5.00968	0	0.0094528	44
736	2020	0	0	7.56048	1.81452	9.17339	4.6371	0.00756	0.001815	0.009173	0.004637	1.15988	-0.125	0	0.338912	0.788267	6.87007	0	0.0319255	11
737	2020	0.0569029	0.0001113	2.88913	0.361141	2.16685	2.88913	0.002889	0.000361	0.002167	0.002889	2.04046	0.12	1	0.0464313	0.31892	7.02586	0	0.0285412	47
738	2020	0.0016936	-0.000299	2.85218	0.744048	2.48016	0.62004	0.002852	0.000744	0.00248	0.00062	0.987624	-0.037594	1	0.0310074	0.0983715	4.34296	0	0.0084526	44
739	2020	0.105355	0.0140045	1.55569	0.311139	3.11139	0	0.001556	0.000311	0.003111	0	3.8792	0.0544809	1	0.0319763	0.0170532	8.00573	0.18439	-0.0342346	34
740	2020	0.0438205	0.0036682	3.21612	1.07204	3.00171	0.857633	0.003216	0.001072	0.003002	0.000858	1.73418	0.0312999	1	0.127602	0.594163	7.64776	0	0.0279018	28
741	2020	0.0132926	-0.0035778	5.37981	3.22789	7.53174	1.29116	0.00538	0.003228	0.007532	0.001291	1.54505	0	1	0.0843218	0.24045	5.96156	0.126497	0.043663	35
742	2020	0	0	1.8731	0.936549	1.40482	0.234137	0.001873	0.000937	0.001405	0.000234	1.06352	-0.0126582	0	0.0319763	0.0883049	4.53128	0	0.0433411	34
743	2020	0	0	2.96932	0.82481	3.29924	2.63939	0.002969	0.000825	0.003299	0.002639	0.929202	0.0307693	0	0.0319763	0.339592	5.20191	0.108714	-0.0706786	34
744	2020	0	0	5.38876	0	5.38876	0.769823	0.005389	0	0.005389	0.00077		0.348624	0	0.1123	0.450016	3.24411	0	0.0728507	46
745	2020	0	0	1.35501	0.58072	1.54859	0.774293	0.001355	0.000581	0.001549	0.000774	1.1067	-0.1	0	0.0839075	0.0011594	3.59403	0	0.346257	27
746	2020	0.0077189	0.0077189	0	0	0	0	0	0	0	0	0.902313	-0.0144928	1	0.0567588	0.544528	6.92329	0	-0.0113359	30
747	2020	0.0165267	0.0053722	3.06459	2.71098	3.65394	0.825083	0.003065	0.002711	0.003654	0.000825	0.8298	0.0104322	1	0.0965287	0.186747	6.01301	0.0846096	0.0075513	36
748	2020	0	0	3.95674	1.05513	0.791348	0.791348	0.003957	0.001055	0.000791	0.000791	2.70519	0.0142857	0	0.0478966	0.094592	5.99828	7.79853	-0.46945	13
749	2020	0	-0.236887	7.36698	4.91132	12.2783	6.68092	0.007367	0.004911	0.012278	0.006681	0.802586	-0.0714286	0	0.0505564	0.444953	5.20608	0	-0.0791604	18
750	2020	0	-0.0294841	6.1065	0.24426	7.57206	3.6639	0.006106	0.000244	0.007572	0.003664	0.931507	-0.571429	0	0.0464313	0.661539	3.85736	0	-0.069275	47
751	2020	0	0	7.49928	4.32651	8.65301	1.7306	0.007499	0.004327	0.008653	0.001731	0.936785	-0.0597015	0	0.0319763	0.382284	6.92555	0.0002402	-0.0277256	34
752	2020	0	0	4.6371	0.604839	6.65323	0.604839	0.004637	0.000605	0.006653	0.000605	1.72292	-0.0442804	0	0.0756807	0.408517	4.1441	0.17363	-0.339762	12
753	2020	0	-0.0027339	1.42828	0.40808	3.87676	1.22424	0.001428	0.000408	0.003877	0.001224	0.95199	0.0068027	0	0.0565182	0.137605	3.46116	0	0.0022745	45
754	2020	0.0130983	0.0003514	6.25	0.78125	8.98438	0.78125	0.00625	0.000781	0.008984	0.000781	2.40931	0.030303	1	0.0756807	0.428149	8.08196	0.0469274	0.0054331	12
755	2020	0	-0.0315875	5.46448	2.34192	5.46448	1.9516	0.005464	0.002342	0.005464	0.001952	0.944487	-0.0372882	0	0.0657679	0.548824	6.13063	0	-0.0017874	42
756	2020	0.0434859	-0.027422	0.947867	0.473934	1.80095	0.758294	0.000948	0.000474	0.001801	0.000758	1.14556	-0.0673077	1	0.0567588	0.244482	10.6622	0.0039928	-0.0431346	30
757	2020	0	-0.0139936	4.12088	1.67888	8.85226	3.96825	0.004121	0.001679	0.008852	0.003968	0.877879	-0.166295	0	0.315093	0.253121	5.50274	0	-0.0038659	29
758	2020	0	-0.0082191	2.54291	1.58932	2.22505	1.43039	0.002543	0.001589	0.002225	0.00143	0.952633	-0.0588236	0	0.0444829	0.556798	5.95952	0	0.0105429	32
759	2020	0.0162652	-0.0004534	5.75742	1.15148	4.47799	1.66325	0.005757	0.001151	0.004478	0.001663	0.992501	-0.0550034	1	0.0166647	0.336211	10.1152	0	0.0175054	31
760	2020	0.0287041	0.0020728	6.78674	1.8272	10.7022	3.6544	0.006787	0.001827	0.010702	0.003654	1.11224	-0.0285714	1	0.0166647	0.0061708	5.20667	0	0.0206732	31
761	2020	0.021214	0.0003855	2.29314	2.10204	5.15956	0.955475	0.002293	0.002102	0.00516	0.000955	2.0052	0.0333333	1	0.194584	0.40156	10.6314	0	0.0737139	4
762	2020	0	0	3.92157	1.04575	5.4902	2.0915	0.003922	0.001046	0.00549	0.002092	1.86487	-1.5e-08	0	0.0505564	0.1347	6.84846	0	0.0641555	18
763	2020	0.0005662	-8.99e-07	4.49775	1.87406	5.997	3.18591	0.004498	0.001874	0.005997	0.003186	0.982778	-0.220792	1	0.0310074	0.924444	4.56856	0	0.0101016	44
764	2020	0	0	2.81264	0	4.32713	0.865426	0.002813	0	0.004327	0.000865	3.24526	0.653226	0	0.0567588	0.0880558	5.9861	0	-0.971075	30
765	2020	0	1.16471	4.10088	2.25549	3.89584	1.64035	0.004101	0.002255	0.003896	0.00164			0	0.0657679	0.0158531	9.27864	0.0873672	-0.310805	42
766	2020	0.0104443	-0.0042384	2.42718	1.86706	2.05377	0.373413	0.002427	0.001867	0.002054	0.000373	0.882218	-0.0468254	1	0.0567588	0.378321	8.69167	0	-0.040789	30
767	2020	0.0004453	-0.0249113	11.8624	2.37248	14.2349	4.03322	0.011862	0.002372	0.014235	0.004033	2.75361	0	1	0.0756807	0.240549	9.65921	0.0383808	0.035384	12
768	2020	0.0071114	-0.0004066	7.41918	4.23953	9.00901	1.32485	0.007419	0.00424	0.009009	0.001325	1.21897	0.128326	1	0.0916006	0.129782	7.62121	0.0254415	0.0480517	23
769	2020	0	-0.0149254	4.9505	4.08954	9.47051	2.79811	0.00495	0.00409	0.009471	0.002798	0.988541	-0.217857	0	0.0916006	0.410911	6.37301	0.042774	-0.102454	23
770	2020	0	-0.161675	2.82273	1.12909	3.01091	0.940911	0.002823	0.001129	0.003011	0.000941	6.60939	0.0372594	0	0.0767772	0.142571	9.99621	0	0.202563	41
771	2020	0	0	0	0	0	0	0	0	0	0	1.76535	-0.460993	0	0.0478966	0.245584	4.81678	24.9599	-1.08773	13
772	2020	0	-0.0898931	3.03293	0	5.63258	1.7331	0.003033	0	0.005633	0.001733	5.42594	0.145631	0	0.0478966	0.0008763	8.02414	0.324308	0.185421	13
773	2020	0.0218897	-0.104065	5.99829	3.64182	9.21165	2.57069	0.005998	0.003642	0.009212	0.002571	2.91624	-0.139535	1	0.0567588	0.554964	7.07465	0	-0.171721	30
774	2020	0.0112549	-0.0124492	4.69252	3.45764	4.19857	0.987898	0.004693	0.003458	0.004199	0.000988	1.35062	-0.119345	1	0.0767772	0.268174	7.1849	0	0.0323323	41
775	2020	0	0	2.27273	0.505051	3.53535	1.0101	0.002273	0.000505	0.003535	0.00101	1.10613	-0.112026	0	0.199744	0.162337	4.72182	0.0052528	0.049333	15
776	2020	0	0	2.9724	1.27388	9.76645	4.24629	0.002972	0.001274	0.009766	0.004246	6.46161	0.0754718	0	0.0319763	0.0349671	5.8761	0.143646	0.143113	34
777	2020	0.0144002	-0.0414776	7.24905	3.1945	14.7438	1.84298	0.007249	0.003194	0.014744	0.001843	0.836481	-0.11794	1	0.0464313	0.512208	6.66394	0	0.0146003	47
778	2020	0.140178	0.112654	2.24467	1.57127	4.7138	0.897868	0.002245	0.001571	0.004714	0.000898	2.13022	0.0392157	1	0.0319763	0.450121	8.64049	0	0.0703571	34
779	2020	0.0431159	-0.0175237	1.23631	0.176616	1.76616	0.706464	0.001236	0.000177	0.001766	0.000706	1.2435	0.65	1	0.0464313	0.403603	4.53813	0	-1.0741	47
780	2020	0.0062288	-0.0231691	9.48396	6.13668	15.2022	6.55509	0.009484	0.006137	0.015202	0.006555	0.741812	0.0666667	1	0.0464313	0.011325	5.98906	0	-0.100793	47
781	2020	0	0	2.06612	0.590319	2.95159	0.885478	0.002066	0.00059	0.002952	0.000885	5.15985	0.166667	0	0.0478966	0.0187394	5.5188	55.9707	-0.446743	13
782	2020	0	0	6.10615	5.4016	9.39408	1.87882	0.006106	0.005402	0.009394	0.001879	1.08253	0.0064676	0	0.0495147	0.686741	7.05938	0.0029671	-0.0881224	17
783	2020	0	0	3.40232	1.41763	4.25291	1.13411	0.003402	0.001418	0.004253	0.001134	2.20799	0.45	0	0.0319763	0.581921	7.95835	0.15244	-0.0187307	34
784	2020	0.0221284	0.0005006	0.884017	1.76803	1.23762	0.176803	0.000884	0.001768	0.001238	0.000177	1.52868	0.0123232	1	0.0965287	0.274541	10.2234	0.0876578	0.0166369	36
785	2020	0.0302657	-0.0016867	7.66724	2.87522	8.43397	5.36707	0.007667	0.002875	0.008434	0.005367		0.0304569	1	0.0464313	0.518448	7.98129	0	0.0238836	47
786	2020	0	-0.0014447	4.18307	2.95276	4.42913	0.738189	0.004183	0.002953	0.004429	0.000738	3.17846		0	0.0843218	0.257941	8.11069	0.0294085	0.0785449	35
787	2020	0.0045488	-0.007504	1.05587	0.287963	2.01574	0.479939	0.001056	0.000288	0.002016	0.00048	1.07198	0	1	0.393796	0.0350067	10.2677	0.0803264	0.0159675	1
788	2020	0	0	6.77618	2.05339	8.62423	3.28542	0.006776	0.002053	0.008624	0.003285	5.48002	0.0956883	0	0.0319763	0.157914	10.5031	0.0982002	0.0328437	34
789	2020	0.0214738	-0.0018081	7.51285	5.53578	6.32661	1.97707	0.007513	0.005536	0.006327	0.001977	3.42022	0.0748032	1	0.0657679	0.19312	11.8436	0	0.0720354	42
790	2020	0.0352357	-0.115406	4.21385	2.63366	6.32078	1.31683	0.004214	0.002634	0.006321	0.001317	1.77456	-0.0804387	1	0.0567588	0.215662	8.77858	0	0.0443302	30
791	2020	0.0117343	-0.007937	5.10374	3.32852	10.2075	2.66282	0.005104	0.003329	0.010207	0.002663	1.01436	-0.0389474	1	0.101353	0.490741	8.13739	0.0197974	-0.0601777	9
792	2020	0	0	5.50371	0.478583	2.8715	2.8715	0.005504	0.000479	0.002872	0.002872		0.544595	0	0.0319763	0.299298	10.0232	0.247104	-0.0580056	34
793	2020	0.0250981	0.0029805	2.01387	0.447527	2.23764	0.895055	0.002014	0.000448	0.002238	0.000895	1.07172	-0.0453172	1	0.0464313	0.275562	8.51256	0	0.0333847	47
794	2020	0.017809	-0.0185302	3.08123	1.40056	3.92157	3.08123	0.003081	0.001401	0.003922	0.003081	1.28634	0	1	0.15351	0.689423	7.4577	0	-0.0075553	48
795	2020	0.0262784	0.0262784	2.94623	2.94623	1.71863	0.982077	0.002946	0.002946	0.001719	0.000982	0.835322	-0.117117	1	0.0403823	0.118392	5.53637	0	-0.0631254	40
796	2020	0	-0.294016	6.66667	3.18841	4.05797	1.15942	0.006667	0.003188	0.004058	0.001159	1.67053	0.0285455	0	0.0657679	0.336098	8.27108	0	-0.0054348	42
797	2020	0	0	2.31023	0.660066	2.9703	0.330033	0.00231	0.00066	0.00297	0.00033	1.67604	-0.0909091	0	0.0965287	1.26704	3.89792	0	0.0606009	36
798	2020	0	0	4.31034	0.718391	2.15517	0.718391	0.00431	0.000718	0.002155	0.000718	4.68404	-0.31579	0	0.0495147	0.0186276	3.61127	0	0.109121	17
799	2020	0.0387245	-0.0115022	1.27877	0.959079	0.639386	0	0.001279	0.000959	0.000639	0	1.32597	0.0667523	1	0.0481761	0.249677	5.97076	0	0.0438792	33
800	2020	0.0593195	-0.0637231	8.45884	3.50732	10.522	5.57046	0.008459	0.003507	0.010522	0.00557	1.85357	-0.246575	1	0.0605088	0.606318	7.87009	0	-0.012764	43
801	2020	0.0371331	-0.0019971	3.40633	3.16302	5.59611	0.729927	0.003406	0.003163	0.005596	0.00073	1.63887	-0.153846	1	0.0495147	0.202532	8.41499	0.0254009	0.039443	17
802	2020	0.012809	-0.0400953	3.28849	0.597907	3.38814	0.896861	0.003288	0.000598	0.003388	0.000897	1.27328	-0.0016667	1	0.0565182	0.272232	5.97713	0	0.0375785	45
803	2020	0	0	11.9634	3.51865	9.85222	5.62984	0.011963	0.003519	0.009852	0.00563	1.43499	-0.0405904	0	0.0374414	0.362249	4.13303	0	0.0783832	21
804	2020	0	-0.22395	0.424628	0	0	0	0.000425	0	0	0	3.86158		0	0.0319763	0.0344028	3.59194	0.211871	-2.24527	34
805	2020	0	0	9.41915	3.13972	7.06436	1.56986	0.009419	0.00314	0.007064	0.00157	1.47323	-0.25	0	0.0319763	0.428849	2.6456	0.0620381	-0.816956	34
806	2020	0.0642008	0.0642008	4.24629	4.51168	9.02336	1.59236	0.004246	0.004512	0.009023	0.001592	1.43033	0.0084325	1	0.0310074	0.469769	8.68545	0	0.0562158	44
807	2020	0	-0.0335776	4.61681	4.61681	6.46353	0.923361	0.004617	0.004617	0.006464	0.000923	2.18556	-0.009901	0	0.0319763	0.12839	3.22671	0	-0.0025143	34
808	2020	0.0438419	0.0046837	0.942285	0	1.88457	1.649	0.000942	0	0.001885	0.001649	0.856823		1	0.15351	0.447689	6.01712	0	0.0518635	48
809	2020	0.0348418	0.0026133	1.35654	0.226091	3.16527	0	0.001357	0.000226	0.003165	0	1.06824	-0.222469	1	0.0657679	0.479471	7.24705	0	-0.0106986	42
810	2020	0	0	0.325098	0	1.30039	0	0.000325	0	0.0013	0	4.21961	0.0357143	0	0.0319763	0.0627911	4.82529	0.0725575	0.25859	34
811	2020	0	-0.0233487	7.44048	1.30208	6.3244	1.67411	0.00744	0.001302	0.006324	0.001674	1.59068	0.116129	0	0.338912	0.372469	5.11801	0	-0.127622	11
812	2020	0	0	0	0	0	0	0	0	0	0	2.61752	0.367647	0	0.0478966	0.0218812	6.14342	77.931	-0.402366	13
813	2020	0	0	2.4374	1.10791	3.54531	1.32949	0.002437	0.001108	0.003545	0.001329		0.348684	0	0.0478966	0.0273895	9.33407	77.931	-0.190849	13
814	2020	0.0235539	-0.0091698	1.94229	0.832408	2.21976	0.138735	0.001942	0.000832	0.00222	0.000139	1.06544	-0.0584392	1	0.0319763	0.0449944	7.12587	0.0639351	0.0386741	34
815	2020	0.152703	-0.0465253	7.00145	4.34573	6.27716	2.17286	0.007001	0.004346	0.006277	0.002173	4.42882	0.209571	1	0.155951	0.291762	8.32519	0.0073596	0.279659	10
816	2020	0	0	6.94816	1.87066	12.5601	6.68092	0.006948	0.001871	0.01256	0.006681	1.40962	0.0538828	0	0.0478966	0.0044099	7.82411	0.435925	-0.0379798	13
817	2020	0	0	2.55755	0.639386	4.7954	1.59847	0.002558	0.000639	0.004795	0.001598	1.448	-0.150459	0	0.0319763	0.199085	5.7711	0	-0.0363109	34
818	2020	0.276662	-0.0173541	2.32558	0.581395	1.74419	0.581395	0.002326	0.000581	0.001744	0.000581	5.71189		1	0.0464313	0	3.90076	0	0.395349	47
819	2020	0.0768222	-0.0037738	3.73451	1.358	4.58326	1.69751	0.003735	0.001358	0.004583	0.001698	1.51807		1	0.0767772	0.659224	6.47727	0	0.105937	41
820	2020	0	0	2.08171	0.520427	1.17096	0.260213	0.002082	0.00052	0.001171	0.00026		0.4699	0	0.0319763	0.281795	10.7848	0.245495	-0.0338986	34
821	2020	0.0543232	0.0044753	0.179115	0.35823	0	0.179115	0.000179	0.000358	0	0.000179	2.52546	-0.0392157	1	0.0464313	0.643804	11.1362	0	0.027239	47
822	2020	0	0	1.19928	0.59964	0.79952	0.39976	0.001199	0.0006	0.0008	0.0004	1.65483	0	0	0.113424	0.491722	9.51097	0.0045788	0.0347331	39
823	2020	0	-0.0231311	2.74056	0	0.609013	0	0.002741	0	0.000609	0	2.28268	0.0103092	0	0.338912	0.062013	4.03592	0.0007705	0.0784632	11
824	2020	0	0	5.90493	0.295247	5.60968	2.06673	0.005905	0.000295	0.00561	0.002067	3.46615	1.91289	0	0.0756807	0.232853	7.46626	0.120514	-0.059183	12
825	2020	0.0518431	0.0049291	2.15285	1.34553	1.88375	0.80732	0.002153	0.001346	0.001884	0.000807	1.78594	0.107859	1	0.0319763	0.325135	7.29599	0.124021	0.0440773	34
826	2020	0.0027015	-0.0384297	4.24886	1.21396	6.98027	3.0349	0.004249	0.001214	0.00698	0.003035	1.1043	-0.0771176	1	0.0567588	0.945161	3.91588	0	-0.104005	30
827	2020	0.023525	-0.0180286	8.0289	0.80289	4.01445	1.20434	0.008029	0.000803	0.004014	0.001204	1.13735	-0.0175439	1	0.0843218	0.0732035	3.60826	0.0452802	-0.026955	35
828	2020	0.0418164	-0.0662945	3.17595	1.27038	3.17595	1.05865	0.003176	0.00127	0.003176	0.001059	2.22963	-0.0769084	1	0.0403823	0.421154	11.1448	0	0.0694846	40
829	2020	0.0082597	-0.0222522	3.00451	0.500751	5.50826	0.500751	0.003005	0.000501	0.005508	0.000501	2.08199	0.0605042	1	0.0965287	0.124212	7.01037	0.0573425	0.0554046	36
830	2020	0.0036275	-0.0009276	2.09393	0.598265	2.69219	0.448699	0.002094	0.000598	0.002692	0.000449	1.36806	-0.016129	1	0.0843218	0.290173	7.50791	0.0301944	-0.0013858	35
831	2020	0	0	1.87397	0.936988	1.63973	0.468494	0.001874	0.000937	0.00164	0.000468	4.02188	0.106383	0	0.0478966	0.0238009	5.93936	10.636	-0.449947	13
832	2020	0.0191991	-0.0142302	3.23311	0.646621	0.969932	0.323311	0.003233	0.000647	0.00097	0.000323	0.971218	-0.0425532	1	0.0478966	0.166489	3.78905	0.154216	-0.0346143	13
833	2020	0.0628978	-0.040056	4.34928	1.6728	5.52024	1.17096	0.004349	0.001673	0.00552	0.001171	2.11148	-0.061511	1	0.0374414	0.17393	10.4203	0.0455807	0.0790753	21
834	2020	0	0	1.58311	0.527704	3.95778	0	0.001583	0.000528	0.003958	0	0.88176	-0.199704	0	0.0444829	0.709773	5.18008	0	-0.0321115	32
835	2020	0	0	5.3553	2.67765	9.06282	3.0896	0.005355	0.002678	0.009063	0.00309	4.02768	-3.09e-08	0	0.0478966	0.026297	6.61928	2.12903	-0.146351	13
836	2020	0.0143248	-0.0543898	8.74404	5.82936	7.68415	0.529942	0.008744	0.005829	0.007684	0.00053	1.38033	-0.025	1	0.0310074	0.796551	6.38493	0	0.0640185	44
837	2020	0.0567456	0.0492541	2.66473	1.69574	6.29845	0.968992	0.002665	0.001696	0.006298	0.000969	1.71071	-0.0989011	1	0.177165	0.27389	8.46812	0.0312863	0.0500809	24
838	2020	0	0	7.43494	3.43151	6.86303	2.57363	0.007435	0.003432	0.006863	0.002574	1.28555	-0.0566038	0	0.1123	0.496232	8.09933	0	-0.0300495	46
839	2020	0	0	4.36863	0.83212	6.2409	0	0.004369	0.000832	0.006241	0	1.51191	-0.05	0	0.0319763	0.938449	5.89244	0	-0.0276899	34
840	2020	0	0	3.38614	0.362801	5.07921	1.20934	0.003386	0.000363	0.005079	0.001209	0.982471	-0.0426759	0	0.0310074	0.256	6.3568	0	0.00719	44
841	2020	0	0	3.48933	0.410509	2.05254	0.615764	0.003489	0.000411	0.002053	0.000616	3.78273	-0.277405	0	0.0756807	0.148765	6.055	0.096978	-0.179887	12
842	2020	0.0132071	0.0042604	2.42103	0.576435	5.53378	0.345861	0.002421	0.000576	0.005534	0.000346	1.04412		1	0.0310074	0.0074241	7.88013	0	0.0122862	44
843	2020	0	0	7.14823	2.63356	12.0391	6.39579	0.007148	0.002634	0.012039	0.006396	1.0029	-0.244186	0	0.0374414	0.320158	3.1882	0.0220449	-0.148402	21
844	2020	0.0304173	-0.125025	3.04009	1.33004	6.08018	2.09006	0.00304	0.00133	0.00608	0.00209	1.02788	-0.0423957	1	0.0567588	0.42911	7.31183	0	-0.064354	30
845	2020	0.0068507	-0.0329689	3.03114	1.65335	7.16451	2.48002	0.003031	0.001653	0.007165	0.00248	0.861813	0.0034965	1	0.0558451	0.618848	5.14464	0	-0.0950556	14
846	2020	0.01146	-0.0002955	6.93016	3.14023	6.38874	0.649702	0.00693	0.00314	0.006389	0.00065	1.0576	0	1	0.338912	0.337923	11.4017	0	0.0311163	11
847	2020	0	0	6.39318	2.66383	6.92595	3.46297	0.006393	0.002664	0.006926	0.003463	2.2544	0.0578035	0	0.0849206	0.0406945	5.10911	0.136515	0.0720307	37
848	2020	0	0	0.388199	0.388199	0.388199	0.776398	0.000388	0.000388	0.000388	0.000776	1.38734	-0.638298	0	0.0478966	0.337439	4.64616	24.5706	-0.674323	13
849	2020	0	0	0.538503	0	0	0	0.000539	0	0	0	1.7261	-4.75e-08	0	0.0478966	0.0044404	3.03273	6.75083	-0.630251	13
850	2020	0	0	12.2034	2.43478	13.5652	3.82609	0.012203	0.002435	0.013565	0.003826	0.811921	-0.246479	0	0.0319763	0.0939962	2.85855	0	-0.577486	34
851	2020	0.0424883	-0.0217603	2.55217	2.40204	4.20357	0.450383	0.002552	0.002402	0.004204	0.00045	1.24264		1	0.0567588	0.532379	3.33541	0	-0.011793	30
852	2020	0	0	0.246002	0	0.246002	0.246002	0.000246	0	0.000246	0.000246	1.85537	-0.104839	0	0.0319763	0.324279	4.14488	0.433644	-0.292876	34
853	2020	0.0348972	-0.0005961	2.84041	0.355051	2.48535	0.532576	0.00284	0.000355	0.002485	0.000533	1.89877	-0.0243363	1	0.0464313	0.534578	9.08369	0	0.0060023	47
854	2020	0	0	0	0	0	0	0	0	0	0	3.55208	0.179487	0	0.0478966	0.566166	7.29688	1.7366	-0.238459	13
855	2020	0	0	4.58592	1.61856	4.58592	1.07904	0.004586	0.001619	0.004586	0.001079	1.74233	-0.0875	0	0.0478966	0.0604328	5.7559	1.12529	-0.0916877	13
856	2020	0	0	3.37919	2.41371	6.03428	1.6896	0.003379	0.002414	0.006034	0.00169	3.94901	0.27451	0	0.0756807	0.0064591	5.84203	0.214876	-0.0871262	12
857	2020	0.0346124	-0.0117078	0.438661	0.14622	0.14622	0.14622	0.000439	0.000146	0.000146	0.000146	1.82958	0.0897263	1	0.0505564	0.144964	10.223	0	0.125511	18
858	2020	0	0	5.57724	1.11545	11.7122	2.78862	0.005577	0.001115	0.011712	0.002789	1.65636	-0.168831	0	0.0319763	0.130273	5.81175	0	0.0169381	34
859	2020	0.0347604	-0.0198321	7.9858	5.0281	10.352	2.36616	0.007986	0.005028	0.010352	0.002366	0.885737	-0.104819	1	0.123769	0.177657	3.47597	0	-0.0557724	8
860	2020	0.0020336	-0.0059996	6.17362	5.03969	6.04763	0.881945	0.006174	0.00504	0.006048	0.000882	1.13896	0.0523416	1	0.0916006	0.34897	7.94483	0.020546	-0.0042028	23
861	2020	0.0066832	-0.0011194	7.90355	2.94709	4.8225	1.87542	0.007904	0.002947	0.004823	0.001875		0.15	1	0.0849206	0.288573	11.8436	0.0604918	0.0478723	37
862	2020	0	0	0	0	0	0	0	0	0	0	3.4817	0.930556	0	0.0478966	0.0062699	4.75377	0.585137	-0.831615	13
863	2020	0	0	3.68078	0.501924	4.01539	1.84039	0.003681	0.000502	0.004015	0.00184	2.1023	-0.009901	0	0.070184	0.283297	9.14374	0	0.0528775	2
864	2020	0	0	3.8725	1.48942	4.17039	2.0852	0.003873	0.001489	0.00417	0.002085	1.97574	0.0519645	0	0.0965287	0.181235	5.82803	0.124597	-0.0915117	36
865	2020	0	-0.0592978	5.23104	2.1796	6.97472	1.74368	0.005231	0.00218	0.006975	0.001744	1.58749	-8.69e-09	0	0.0849206	0.0229759	3.54599	0.312721	-0.154892	37
866	2020	0	0	1.41777	0.47259	0.47259	0.47259	0.001418	0.000473	0.000473	0.000473		0.557377	0	0.0319763	0.331853	10.3126	0.349027	-0.0129859	34
867	2020	0	0	4.7259	0	0.94518	1.89036	0.004726	0	0.000945	0.00189	9.07749	0.208333	0	0.0843218	0.0694077	3.77432	0.787279	-0.379198	35
868	2020	0	-0.0008147	3.35277	1.02041	4.22741	0.58309	0.003353	0.00102	0.004227	0.000583	2.47281		0	0.0319763	0	8.3776	0.152148	0.0125458	34
869	2020	0	-0.134392	6.80934	1.94552	8.02529	5.107	0.006809	0.001946	0.008025	0.005107	1.61801	-0.462723	0	0.0605088	0.792315	7.39077	0	-0.0879683	43
870	2020	0.0858487	-0.0518534	12.2034	2.94503	10.4712	2.29058	0.012203	0.002945	0.010471	0.002291	1.6306	0.0307692	1	0.338912	0.627243	9.46546	0	0.0455391	11
871	2020	0	0	0.784621	2.35386	1.17693	0	0.000785	0.002354	0.001177	0	0.622033	-0.518681	0	0.0567588	0.0478153	3.90748	0	-0.127649	30
872	2020	0	0	3.61604	3.61604	6.24589	0	0.003616	0.003616	0.006246	0	1.30047	-0.543408	0	0.0478966	0.0405479	5.6605	9.01091	-0.586069	13
873	2020	0.0358879	-0.0120345	1.9305	0.643501	4.34363	0.643501	0.001931	0.000644	0.004344	0.000644	0.903193		1	0.0567588	0.400942	8.25808	0	-0.0236166	30
874	2020	0	0	4.31288	0.9802	3.72476	2.9406	0.004313	0.00098	0.003725	0.002941	5.27022	0.356589	0	0.0478966	0.0447736	8.09773	4.72759	-0.414813	13
875	2020	0.0227191	-0.0076325	0	0	0	0	0	0	0	0	1.76443	-0.0524568	1	0.0374414	0.439986	11.1684	0.0462577	0.0366355	21
876	2020	0.0069864	-0.0045794	1.68091	0.420227	4.06219	2.80151	0.001681	0.00042	0.004062	0.002802	1.07952	0.0061193	1	0.0605088	0.49026	5.81013	0	-0.120081	43
877	2020	0	0	7.04225	1.17371	3.52113	0	0.007042	0.001174	0.003521	0	3.46486	0.0909091	0	0.0756807	0.0129926	4.67701	6.80498	-0.697445	12
878	2020	0.143067	-0.0096205	6.74319	2.29555	8.03443	4.5911	0.006743	0.002296	0.008034	0.004591	2.56612		1	0.0767772	1.05363	7.23719	0	0.166513	41
879	2020	0.0112649	-0.0278013	6.22928	4.62172	7.234	4.42078	0.006229	0.004622	0.007234	0.004421	0.987522	-0.0739381	1	0.0567588	0.398885	7.07805	0	-0.099118	30
880	2020	0	0	3.07272	3.18653	3.75555	1.36565	0.003073	0.003187	0.003756	0.001366		-0.0424242	0	0.0843218	0.351732	10.913	0.0559836	0.0263339	35
881	2020	0.0083477	-0.0382648	8.07445	4.24251	10.401	4.92678	0.008074	0.004243	0.010401	0.004927	1.33512	-0.18881	1	0.0403823	0.460276	10.1527	0	-0.172023	40
882	2020	0.0071294	-0.005699	6.53595	6.69269	7.26216	0.726216	0.006536	0.006693	0.007262	0.000726	0.892851	-0.0752941	1	0.155951	0.406158	4.58683	0	-0.0251695	10
883	2020	0.0364757	-0.0534569	9.67044	5.34419	12.3425	1.14518	0.00967	0.005344	0.012343	0.001145	1.35964	-0.026291	1	0.123769	0.463151	7.1112	0	0.0046979	8
884	2020	0	0	1.34228	0.167785	1.1745	0.503356	0.001342	0.000168	0.001174	0.000503	6.5758	0.114943	0	0.0478966	0.0400024	9.21986	0.633426	0.0443414	13
885	2020	0	0	1.43904	0.392465	3.0089	0.392465	0.001439	0.000392	0.003009	0.000392	1.14042	-0.184863	0	0.0567588	0.0547237	7.15813	0	-0.907312	30
886	2020	0.093605	-0.118532	7.31626	2.66046	6.9837	1.66279	0.007316	0.00266	0.006984	0.001663	3.48152	-0.225	1	0.0605088	0.837835	6.84478	0	-0.0118715	43
887	2020	0.0242989	-0.0156528	7.66962	3.34317	10.8161	5.70305	0.00767	0.003343	0.010816	0.005703	1.65202	-0.0131579	1	0.0756807	0.225648	9.34584	0.0344105	-0.0088846	12
888	2020	0	0	5.16629	1.61447	5.48918	2.90604	0.005166	0.001614	0.005489	0.002906	9.73195	0.84375	0	0.0478966	0.0032388	6.51146	0.899405	-0.505145	13
889	2020	0.0036224	-0.0832693	8.60215	2.15054	12.1864	4.30107	0.008602	0.002151	0.012186	0.004301	1.32342	-0.278481	1	0.0657679	0.480652	6.78772	0	-0.247253	42
890	2020	0	0	8.57227	4.13834	14.7798	4.13834	0.008572	0.004138	0.01478	0.004138	1.14865	-0.440714	0	0.0657679	0.491232	3.7262	0	-0.210389	42
891	2020	0.0262308	-0.120667	6.9255	4.40714	8.60441	3.56768	0.006925	0.004407	0.008604	0.003568	1.31824	-0.222222	1	0.0567588	0.458434	8.70606	0	-0.270379	30
892	2020	0	0	5.11894	0	2.71003	2.1078	0.005119	0	0.00271	0.002108	8.8554	0.410256	0	0.0756807	0.424892	10.4781	0.186796	0.115045	12
893	2020	0.0437451	0.0278534	4.69169	1.5639	10.7239	5.80876	0.004692	0.001564	0.010724	0.005809	0.901249	-0.0626118	1	0.0319763	0.138128	4.73364	0.120326	-0.12455	34
894	2020	0	0	4.12007	1.17716	10.0059	3.33529	0.00412	0.001177	0.010006	0.003335	0.622033	-0.24	0	0.0567588	0.0047441	3.16622	0	-0.253595	30
895	2020	0	0	3.61412	0.834028	1.66806	2.22408	0.003614	0.000834	0.001668	0.002224	0.622033	1.91289	0	0.0403823	0.257954	5.58077	0	0.0118853	40
896	2020	0.0211703	-0.0093426	2.87293	0.220994	6.62983	1.98895	0.002873	0.000221	0.00663	0.001989	0.890712	0.0280899	1	0.0567588	0.319201	8.94265	0	-0.256371	30
897	2020	0	-0.0296115	4.64876	4.13223	5.94008	1.54959	0.004649	0.004132	0.00594	0.00155	1.00618	-0.0645161	0	0.0464313	0.361753	7.45767	0	-0.125327	47
898	2020	0	0	3.84102	3.17301	4.67602	1.16901	0.003841	0.003173	0.004676	0.001169	3.16314	0.614973	0	0.0478966	0.0688624	7.41994	0.555065	-0.159282	13
899	2020	0.0142954	-0.0628149	7.07168	2.89296	3.85728	3.2144	0.007072	0.002893	0.003857	0.003214	1.43231	0.204327	1	0.0657679	0.345395	8.64667	0	0.0683943	42
900	2020	0	0	3.41122	3.41122	4.60515	0.170561	0.003411	0.003411	0.004605	0.000171	1.42428	0	0	0.0843218	0.664899	6.71908	0.034185	-0.0735769	35
901	2020	0.0043678	0.0043678	0	0	0	0	0	0	0	0	2.18837	-0.0434783	1	0.0444829	0.0903448	1.07786	0	-0.776322	32
902	2020	0	0	2.4911	0.355872	3.91459	0.355872	0.002491	0.000356	0.003915	0.000356	1.12692	0.208103	0	0.0843218	0.142189	6.12199	0.156712	0.0159094	35
903	2020	0	0	4.73335	1.57778	2.84001	1.89334	0.004733	0.001578	0.00284	0.001893	8.28421	-0.0601852	0	0.0965287	0.0297852	6.67274	0.721717	-0.335336	36
904	2020	0	0	4.94339	3.02982	4.62446	3.02982	0.004943	0.00303	0.004624	0.00303	3.32172	-0.277311	0	0.163241	0.041879	4.13747	0.17529	-0.126262	6
905	2020	0.0026165	-0.0081932	4.46885	1.53218	10.9806	3.4474	0.004469	0.001532	0.010981	0.003447	1.0347	-0.125	1	0.0464313	0.378027	7.75307	0	-0.13246	47
906	2020	0.004198	-0.0027908	3.31736	1.65868	6.45042	0.737191	0.003317	0.001659	0.00645	0.000737	0.967911	0.0984683	1	0.0310074	0.0195471	5.74096	0	0.006534	44
907	2020	0.0214661	-0.0563676	8.83962	1.82405	12.9087	5.19153	0.00884	0.001824	0.012909	0.005192	1.59306	-0.0317416	1	0.0464313	0.934467	6.86089	0	-0.0501189	47
908	2020	0.154086	0.154086	1.10294	1.10294	1.47059	0	0.001103	0.001103	0.001471	0	2.07254	0.229405	1	0.0965287	0.159258	8.04606	0.0767059	0.049553	36
909	2020	0	0	7.18096	6.15511	8.20681	2.25687	0.007181	0.006155	0.008207	0.002257	1.50352	-0.133447	0	0.0783536	0.190287	5.34311	0.0472925	-0.0616892	38
910	2020	0.00481	5.55e-05	8.70083	2.2646	14.1836	3.69488	0.008701	0.002265	0.014184	0.003695	1.15881	0.0232558	1	0.0310074	0.150803	10.2312	0	0.0101073	44
911	2020	0.0284273	0.0096041	5.75397	0.198413	5.15873	1.78571	0.005754	0.000198	0.005159	0.001786	1.08233	0.0652174	1	0.0444829	0.46484	9.60267	0	0.0357614	32
912	2020	0	0	3.17219	0.50755	4.69484	1.39576	0.003172	0.000508	0.004695	0.001396	0.983425	-0.15625	0	0.0444829	0.357739	9.7419	0.001549	0.0460951	32
913	2020	0.0079187	-0.007098	6.64557	2.05696	10.2848	2.8481	0.006646	0.002057	0.010285	0.002848	1.66343	-0.0896861	1	0.0444829	0.276995	11.8436	0	-0.0142099	32
914	2020	0	0	12.2034	2.62755	10.5102	5.25509	0.012203	0.002628	0.01051	0.005255	1.11631	-0.294118	0	0.338912	0.756348	2.98852	0	0.0117289	11
915	2020	0.0066124	-0.0234032	6.75287	2.15517	9.48276	4.88506	0.006753	0.002155	0.009483	0.004885	0.766202		1	0.0464313	0.494109	6.88925	0	-0.0215324	47
916	2020	0.003955	0.0006158	5.51673	4.41339	3.67782	1.10335	0.005517	0.004413	0.003678	0.001103	0.894714	-0.0557012	1	0.562372	0.39269	3.67286	0	-0.0395417	16
917	2020	0	0	4.99232	0.768049	7.68049	3.84025	0.004992	0.000768	0.00768	0.00384	1.1988	0.157895	0	0.338912	0.447609	4.49902	0	0.0387553	11
918	2020	0.0067335	-0.0088745	4.56292	1.92123	10.5668	3.122	0.004563	0.001921	0.010567	0.003122	2.66785	-0.283401	1	0.0374414	0.0651004	6.50065	0.0345172	-0.0050493	21
919	2020	0	0	4.46628	0	8.48593	2.23314	0.004466	0	0.008486	0.002233	0.622033	-0.07	0	0.0843218	0.0216604	3.59503	0.0120613	0.0206595	35
920	2020	0	-0.0880443	3.86598	0.773196	2.31959	1.28866	0.003866	0.000773	0.00232	0.001289	20.0757	0.440266	0	0.0319763	0.36761	10.7123	0.186864	-0.104116	34
921	2020	0.0978252	-0.0584144	7.1706	3.5853	9.26203	3.88408	0.007171	0.003585	0.009262	0.003884	2.44483	0.0437756	1	0.0464313	0.0223887	8.80202	0.205755	0.0793066	47
922	2020	0.109129	0.0421873	5.54529	4.51838	4.92914	1.43767	0.005545	0.004518	0.004929	0.001438	2.52681	0.104895	1	0.0657679	0.483956	10.7549	0	0.10266	42
923	2020	0.020144	0.0086495	9.89663	1.97933	10.9963	2.6391	0.009897	0.001979	0.010996	0.002639	1.74541	0.0322475	1	0.0657679	0.400643	10.0743	0	0.0648386	42
924	2020	0	0	3.9382	0.757346	5.45289	2.27204	0.003938	0.000757	0.005453	0.002272	1.05748	0.0251573	0	0.0319763	0.228967	3.11372	0	-0.0392892	34
925	2020	0.0388927	0.0093424	1.19776	0.53234	2.26244	0.26617	0.001198	0.000532	0.002262	0.000266	1.32425	-0.0942409	1	0.0166647	0.359449	11.0122	0	-0.0041812	31
926	2020	0.276662	-0.0173541	3.49345	1.31004	2.40175	0.655022	0.003493	0.00131	0.002402	0.000655	12.6124	0.0992366	1	0.0605088	1.41885	9.60941	0	0.313493	43
927	2020	0	0	5.3357	2.44553	3.55714	1.55625	0.005336	0.002446	0.003557	0.001556		-0.0573566	0	0.0319763	0.467409	7.56818	0.316272	-0.391031	34
928	2020	0.0172982	-0.0495996	2.66052	1.24158	4.78893	1.06421	0.002661	0.001242	0.004789	0.001064		-0.34	1	0.0783536	0.233525	7.46561	0	-0.0261532	38
929	2020	0.0920877	-0.0177322	6.04961	1.81488	7.86449	0.907441	0.00605	0.001815	0.007864	0.000907	3.27365	-0.120567	1	0.0916006	0.296489	8.71723	0.0236421	0.114497	23
930	2020	0.0006707	-0.0018817	5.98419	1.70977	5.34302	1.28232	0.005984	0.00171	0.005343	0.001282	1.12922	-0.0934066	1	0.0319763	0.510684	5.08366	0	0.0314606	34
931	2020	0.0136322	0.0136322	2.62683	0.98506	1.97012	1.14924	0.002627	0.000985	0.00197	0.001149	1.36657	-0.189655	1	0.0319763	0.325208	6.33701	0	-0.0299214	34
932	2020	0	1.26848	1.38228	0.153586	1.38228	0	0.001382	0.000154	0.001382	0		0.494615	0	0.0657679	0.0374626	10.7247	0.111227	-0.0725641	42
933	2020	0.276662	-0.0173541	2.62123	0.655308	4.58716	0	0.002621	0.000655	0.004587	0	4.32622	-0.294118	1	0.0464313	0.0213412	5.93584	0	0.247569	47
934	2020	0.0316845	-0.0080236	8.25026	3.43761	5.15641	5.50017	0.00825	0.003438	0.005156	0.0055	2.58564	-0.0222466	1	0.0916006	0.0303794	7.93484	0.0189431	0.0875509	23
935	2020	0.0447616	0.0090762	7.63905	1.67104	14.0845	4.53569	0.007639	0.001671	0.014085	0.004536	2.29611	0.0536672	1	0.0374414	0.438724	6.88509	0.0139101	-0.149435	21
936	2020	0.0212263	0.0014906	6.94203	0.694203	5.90073	1.38841	0.006942	0.000694	0.005901	0.001388	1.29002	-0.0182328	1	0.0464313	0.514014	8.54092	0	0.0054504	47
937	2020	0.0310653	-0.0223228	5.89391	6.69269	14.2764	1.83366	0.005894	0.006693	0.014276	0.001834	2.58047	-0.0416667	1	0.0374414	0.355278	9.80636	0.0212606	0.0746772	21
938	2020	0.0290819	-0.0240431	6.03136	1.60836	7.23764	6.68092	0.006031	0.001608	0.007238	0.006681	1.0579	2.24e-08	1	0.13024	0.0003769	4.41358	0	0.0854636	7
939	2020	0	-0.018092	4.38212	3.5057	4.82033	0.788782	0.004382	0.003506	0.00482	0.000789	1.46213	-0.0219178	0	0.0558451	0.293021	10.6273	0.0199263	0.0199284	14
940	2020	0.0839542		5.78838	1.38921	7.17759	1.38921	0.005788	0.001389	0.007178	0.001389			1	0.13024	0.0199966	9.82292	0.274409	-0.245475	7
941	2020	0.021717	-0.0003042	7.73656	1.98373	14.6796	4.16584	0.007737	0.001984	0.01468	0.004166	1.00067	-0.214995	1	0.0374414	0.0051582	6.95567	0.0518395	-0.0267275	21
942	2020	0.205136	0.173497	2.50627	1.25313	1.25313	0.417711	0.002506	0.001253	0.001253	0.000418		-0.0146377	1	0.0319763	0.39008	9.1055	0.380114	-0.107364	34
943	2020	0	0	3.985	1.87529	3.985	0.468823	0.003985	0.001875	0.003985	0.000469	2.09038	0.0352941	0	0.0965287	0.0465416	5.9747	0.310194	-0.0313665	36
944	2020	0.017496	0.0004481	4.10872	1.58028	1.89633	0.632111	0.004109	0.00158	0.001896	0.000632	1.18197	-0.0093458	1	0.0166647	0.420081	10.0658	0	0.0300686	31
945	2020	0.276662	0.276662	1.59943	0.177715	0.888573	0.888573	0.001599	0.000178	0.000889	0.000889	6.06592		1	0.0319763	0.0252456	8.53632	0.208114	-0.0347602	34
946	2020	0	0	3.00875	0.547046	1.91466	1.91466	0.003009	0.000547	0.001915	0.001915	1.33853	-0.125	0	0.177165	0.389894	6.44539	0	0.034841	24
947	2020	0.017335	0.0001162	2.8301	2.04938	2.8301	0.390358	0.00283	0.002049	0.00283	0.00039	1.09338	-0.0436912	1	0.0166647	0.350796	11.1621	0	0.0084797	31
948	2020	0.0389937	0.0011456	2.56717	0.513435	2.73832	0.855725	0.002567	0.000513	0.002738	0.000856	2.07076	-0.125	1	0.0464313	0.378356	9.6104	0	0.0329165	47
949	2020	0	0	2.94695	0.982318	3.92927	1.30976	0.002947	0.000982	0.003929	0.00131	1.40317	-0.008988	0	0.0657679	0.427802	6.015	0	0.0263336	42
950	2020	0.115832	0.115832	3.50803	0.744127	2.23238	0.850431	0.003508	0.000744	0.002232	0.00085	1.64075	0.0004954	1	0.0319763	0.360566	9.26213	0	-0.0120941	34
951	2020	0.0124394	-0.0455467	2.0416	0.893199	4.08319	1.7864	0.002042	0.000893	0.004083	0.001786	1.15232	-0.0285714	1	0.0558451	0.3142	10.863	0.0421631	-0.0416197	14
952	2020	0	0	4.46239	2.54994	4.0374	0.849979	0.004462	0.00255	0.004037	0.00085	6.03635	-0.1	0	0.0478966	0.305892	6.04338	0.920229	-0.0076942	13
953	2020	0	0	5.1734	3.25733	10.1552	3.25733	0.005173	0.003257	0.010155	0.003257	1.07475	-0.0717146	0	0.0767772	0.409096	6.05677	0	-0.033715	41
954	2020	0	0	4.61409	2.93624	2.09732	2.09732	0.004614	0.002936	0.002097	0.002097	4.97282	-8.69e-09	0	0.0478966	0	4.99666	2.41448	-0.310089	13
955	2020	0.0518104	0.0518104	4.50516	0.581311	6.68508	1.74393	0.004505	0.000581	0.006685	0.001744	1.83591	-0.0626395	1	0.0505564	0.277714	7.81767	0	0.0176616	18
956	2020	0	0	4.65244	1.23153	8.21018	1.77887	0.004652	0.001232	0.00821	0.001779	1.0272	-0.31338	0	0.0756807	0.228721	2.49713	0.0017787	-0.0911001	12
957	2020	0	0	4.84048	5.28053	3.30033	1.76018	0.00484	0.005281	0.0033	0.00176	2.22187	0.060606	0	0.0478966	0.607464	6.19511	0.61453	-0.21298	13
958	2020	0	0	4.04204	2.22312	5.86095	1.61681	0.004042	0.002223	0.005861	0.001617	0.742702	-0.0759753	0	0.0403823	0.427676	5.40077	0	-0.0362548	40
959	2020	0.144255	0.0729188	10.0269	0.489117	10.516	2.20103	0.010027	0.000489	0.010516	0.002201	2.66694	-0.0185185	1	0.0478966	0.11491	6.41028	0.163923	0.0473518	13
960	2020	0	3.11348	3.03597	0.934143	2.80243	0.700607	0.003036	0.000934	0.002802	0.000701	7.5353	-0.0041841	0	0.0756807	0.0644924	7.44672	0.174177	-0.171322	12
961	2020	0	0	0	0	0	0	0	0	0	0	0.803419	-0.115942	0	0.0567588	0.116234	5.08592	0	-0.0134762	30
962	2020	0.0060014	0.0024875	5.224	1.74133	8.23176	1.50388	0.005224	0.001741	0.008232	0.001504	1.03661	-0.0285367	1	0.0310074	0.0096283	8.87888	0	0.0108863	44
963	2020	0.0329158	0.0008487	3.56824	0.297354	1.48677	0.892061	0.003568	0.000297	0.001487	0.000892	1.28693	0.216216	1	0.0464313	0.396504	7.52817	0	0.0048671	47
964	2020	0.009999	0.0002079	0.71736	0.35868	1.07604	0	0.000717	0.000359	0.001076	0	1.15733	-0.0543245	1	0.0495147	0.334409	5.01431	0.013024	0.0196205	17
965	2020	0.0447397	0.0008404	3.5545	0.473934	3.08057	1.18483	0.003555	0.000474	0.003081	0.001185	2.54666	0.038961	1	0.0464313	0.455739	8.60846	0	0.0398276	47
966	2020	0.0225704	-0.0194086	3.70418	1.14957	6.89743	2.81006	0.003704	0.00115	0.006897	0.00281	1.41958	0	1	0.0558451	0.335261	9.51923	0.026673	0.0297208	14
967	2020	0	0	4.24629	3.18471	7.78486	0.884643	0.004246	0.003185	0.007785	0.000885	1.41699	-0.0857375	0	0.0843218	0.0528846	6.44319	0.0330418	-0.433494	35
968	2020	0	0	2.22717	1.3363	0.890869	1.3363	0.002227	0.001336	0.000891	0.001336	1.45371	-0.123595	0	0.194584	0.0791	2.58693	0	-0.310727	4
969	2020	0.0721666	-0.0364447	1.68505	0.153186	1.83824	1.0723	0.001685	0.000153	0.001838	0.001072	2.11771	0.059861	1	0.0464313	0.513004	8.83282	0	0.027987	47
970	2020	0.276662	-0.0173541	3.32031	1.17188	2.73438	1.36719	0.00332	0.001172	0.002734	0.001367	2.47338	-0.0451128	1	0.0319763	0.420766	10.445	0.105832	0.293475	34
971	2020	0.0058891	-0.0081689	9.89736	3.29912	7.33138	3.66569	0.009897	0.003299	0.007331	0.003666	1.34681	0.229091	1	0.0319763	0.433214	7.05502	0.0563723	0.0588444	34
972	2020	0.0127414	-0.024934	1.61917	0.971503	1.94301	0.971503	0.001619	0.000972	0.001943	0.000972	1.28184	0.0212682	1	0.0403823	0.16764	6.5459	0	0.0164242	40
973	2020	0.0061439	0.0061439	1.39592	0.348979	2.09388	0.17449	0.001396	0.000349	0.002094	0.000174	0.737559	0.0434783	1	0.0444829	0.227635	7.62359	0.0155982	-0.0056762	32
974	2020	0.0298632	0.0043182	5.9268	4.4451	5.33412	1.92621	0.005927	0.004445	0.005334	0.001926	4.04396	-0.123506	1	0.101353	0.38452	11.0321	0.015691	-0.0664846	9
975	2020	0.0762235	0.0762235	2.21325	0.650957	2.08306	0.781148	0.002213	0.000651	0.002083	0.000781	1.15351	-0.306496	1	0.0558451	0.448041	7.57246	0.0104726	-0.0871753	14
976	2020	0	0	2.09644	1.39762	2.09644	0	0.002096	0.001398	0.002096	0	7.59376	0.2	0	0.0478966	0.0087344	4.35148	10.1185	-0.59134	13
977	2020	0	0	5.5601	1.79886	10.4661	1.63532	0.00556	0.001799	0.010466	0.001635	0.994357	-0.0333333	0	0.0495147	0.359372	7.32345	0.0283633	0.0190912	17
978	2020	0.0139105	0.0007236	3.29755	0.350803	3.50803	1.26289	0.003298	0.000351	0.003508	0.001263	1.06324	0.0320012	1	0.0166647	0.29558	10.0776	0	0.0125555	31
979	2020	0	0	2.01207	1.4372	2.01207	0.862317	0.002012	0.001437	0.002012	0.000862	7.97292	0.129808	0	0.0478966	0.0337477	8.38624	1.74135	-0.202542	13
980	2020	0.0300841	-0.0220619	2.96516	2.59451	6.30096	1.85322	0.002965	0.002595	0.006301	0.001853	2.01233	0.0646766	1	0.0767772	0.117849	4.86981	0	0.142081	41
981	2020	0.0864158	0.0864158	7.7404	4.76332	7.7404	1.19083	0.00774	0.004763	0.00774	0.001191	8.23391	0.0719425	1	0.0756807	0.0922607	10.95	0.173426	0.113775	12
982	2020	0	0	3.98529	1.22624	2.14592	0.919681	0.003985	0.001226	0.002146	0.00092	4.28457	0.0989474	0	0.0319763	0.0147804	5.83604	0.228767	0.0769223	34
983	2020	0.0190458	0.0190458	1.30947	1.01848	1.45497	0.145497	0.001309	0.001018	0.001455	0.000145	1.88519	0.306667	1	0.0565182	0.039777	7.51234	0.015615	0.043701	45
984	2020	0	0	4.33241	0	3.5447	0.787712	0.004332	0	0.003545	0.000788	3.26952	-0.411765	0	0.0756807	0.160606	3.93534	0.278541	-0.768316	12
985	2020	0	-0.0780262	7.05418	3.10384	7.90068	4.09142	0.007054	0.003104	0.007901	0.004091	1.62204	-0.0587413	0	0.0605088	0.401754	6.49114	0	0.0404381	43
986	2020	0	0	5.77778	1.33333	8.44444	2.44444	0.005778	0.001333	0.008444	0.002444	1.28812	0.677632	0	0.0478966	0.323512	9.5801	0.103046	-0.0316571	13
987	2020	0	0	9.05608	3.83142	12.1909	3.48311	0.009056	0.003831	0.012191	0.003483	2.52499	-0.117647	0	0.0756807	0.0629164	4.26372	1.20166	-0.745955	12
988	2020	0	0	9.55546	4.98546	10.3864	2.90818	0.009555	0.004985	0.010386	0.002908	4.05645	0.0084033	0	0.0756807	0.0002707	4.88175	0.0323365	0.125162	12
989	2020	0	0	8.4666	2.8222	10.3481	2.8222	0.008467	0.002822	0.010348	0.002822	1.26734	-0.075	0	0.0849206	0.000901	2.7933	0.109697	-0.00931	37
990	2020	0.0151894	-0.102075	4.39239	0.878477	7.61347	0.878477	0.004392	0.000878	0.007613	0.000878	1.43458	-2.17e-08	1	0.0558451	0.345318	8.38506	0.0262178	0.0168845	14
991	2020	0.0313367	0.0252939	6.10736	2.46437	6.96453	1.39291	0.006107	0.002464	0.006965	0.001393	0.981449	-0.371223	1	0.0310074	0.645618	5.02017	0	0.0307527	44
992	2020	0.0161726	0.002688	2.84582	2.33764	6.80964	0.304909	0.002846	0.002338	0.00681	0.000305	0.959998		1	0.0464313	0.180107	6.47655	0	0.0073254	47
993	2020	0	0	7.87919	2.9547	12.4754	5.25279	0.007879	0.002955	0.012475	0.005253	3.03969	0.0833333	0	0.0965287	0.26797	4.73095	0.194229	-0.240322	36
994	2020	0.0031482	-0.0002725	3.60794	0.601323	3.9086	1.80397	0.003608	0.000601	0.003909	0.001804	0.99618	-0.0123457	1	0.0310074	0.0257197	4.42282	0	0.0065367	44
995	2020	0.0262625	0.0225156	3.50438	2.0025	7.13392	2.62828	0.003504	0.002003	0.007134	0.002628	1.57634	-0.0833333	1	0.0505564	0.0918238	8.51879	0	0.0262534	18
996	2020	0	0	6.1296	1.16754	12.843	2.0432	0.00613	0.001168	0.012843	0.002043	1.17341	-0.0785714	0	0.0965287	0.160194	4.56477	0.18405	-0.0554495	36
997	2020	0.0051214	-0.0149914	3.16367	0.744394	8.93272	2.23318	0.003164	0.000744	0.008933	0.002233	1.37291	-0.0109489	1	0.0319763	0.501423	5.96947	0	-0.600911	34
998	2020	0	0	6.18857	1.0921	5.09647	0.364033	0.006189	0.001092	0.005096	0.000364	2.12984	0.199564	0	0.0478966	0.301332	8.46753	0.13212	0.10582	13
999	2020	0.094004	-0.0259648	3.55951	5.1168	6.67408	0.667408	0.00356	0.005117	0.006674	0.000667	2.33489	-0.0511364	1	0.0849206	0.292763	10.5767	0.0261543	0.0858754	37
1000	2020	0	0	0.445633	0	0	0.891266	0.000446	0	0	0.000891	2.0987		0	0.0478966	0.114922	4.09857	0.103941	0.0227425	13
1001	2020	0.027844	-0.0042067	4.59872	0.445038	5.04376	1.6318	0.004599	0.000445	0.005044	0.001632	1.21201	-0.091456	1	0.0464313	0.520795	7.85608	0	-0.0055145	47
1002	2020	0.0435816	0.0244577	4.53283	0.438661	4.97149	1.60842	0.004533	0.000439	0.004971	0.001608	1.131	-0.091456	1	0.0464313	0.520795	7.37713	0	-0.0040263	47
1003	2020	0.0336512	0.0089515	2.83751	2.53883	8.3632	1.79211	0.002838	0.002539	0.008363	0.001792	0.921279	-0.0184659	1	0.0565182	0.0051751	6.82384	0	0.030541	45
1004	2020	0.034274	-0.0150493	1.28518	0.192777	2.37759	0.514073	0.001285	0.000193	0.002378	0.000514	0.62307	-0.0167147	1	0.0166647	0.338904	7.73674	0	0.0075028	31
1005	2020	0	0	7.64059	4.88998	7.02934	1.83374	0.007641	0.00489	0.007029	0.001834	1.95354	0.0681818	0	0.0478966	0.007895	6.82342	1.11662	-0.0743995	13
1006	2020	0.0412538	0.0037391	2.46373	2.05311	3.01122	1.09499	0.002464	0.002053	0.003011	0.001095	1.11559	-0.0088496	1	0.0166647	0.396803	11.3203	0	0.0209826	31
1007	2020	0.0173133	-0.0006616	4.6875	1.84659	3.69318	1.42046	0.004688	0.001847	0.003693	0.00142	2.02084	-0.0053444	1	0.338912	0.536806	9.01433	0	0.04409	11
1008	2020	0.0230854	0.0211877	3.7843	1.41911	1.89215	0	0.003784	0.001419	0.001892	0	1.38654	-0.065942	1	0.0824786	0	7.127	0	0.0787073	19
1009	2020	0	0	6.84764	2.07875	5.62485	2.56786	0.006848	0.002079	0.005625	0.002568	1.24562	0.0709332	0	0.0478966	0.900601	7.41075	0.0547358	0.0198544	13
1010	2020	0.014664	-0.0004563	4.06504	1.95724	4.2156	0.752785	0.004065	0.001957	0.004216	0.000753	1.3897	-0.213333	1	0.232579	0.596826	7.89424	0.0128971	-0.0162876	22
1011	2020	0	0	1.02987	0	0.514933	1.02987	0.00103	0	0.000515	0.00103	2.15304	0.0588235	0	0.232579	0.0108581	4.70344	52.1896	-0.599021	22
1012	2020	0	-0.0093705	2.70936	0	4.92611	0.246305	0.002709	0	0.004926	0.000246	1.80267	0.404762	0	0.232579	0.0471888	2.65365	0.084086	-0.482455	22
1013	2020	0	0	1.57056	0.897465	2.0193	0.224366	0.001571	0.000897	0.002019	0.000224	3.28313	-0.0105263	0	0.127602	0.0025595	6.34943	0	-0.151586	28
1014	2020	0	0	5.44535	3.50058	4.66744	1.16686	0.005445	0.003501	0.004667	0.001167	3.92139	0.148936	0	0.0374414	0.0804791	6.64445	0.197074	0.129149	21
1015	2020	0.0046077	-0.0007742	2.03252	0.50813	2.79472	0	0.002033	0.000508	0.002795	0	0.709269	0.142562	1	0.0505564	0.193147	2.41316	0	0.0418307	18
1016	2020	0.0294501	-0.0014358	1.8	0.2	2.2	0.5	0.0018	0.0002	0.0022	0.0005	0.944754	-0.10857	1	0.0166647	0.54922	9.7232	0	-0.0068107	31
1017	2020	0.0414864	0.0176737	5.5017	4.71575	11.7894	4.19177	0.005502	0.004716	0.011789	0.004192	2.07098	-0.510638	1	0.0374414	0.355552	7.12587	0.0147985	0.0008771	21
1018	2020	0	0	12.2034	3.71287	16.975	6.68092	0.012203	0.003713	0.016975	0.006681	3.4158	-0.0398406	0	0.0319763	0.109764	4.47952	0	-0.0205335	34
1019	2020	0.0272135	-0.0228304	4.39641	0.915919	4.94596	1.83184	0.004396	0.000916	0.004946	0.001832	1.02497	-0.21107	1	0.0166647	0.50466	7.50417	0	-0.0492931	31
1020	2020	0	0	3.55351	1.04515	3.55351	1.88127	0.003554	0.001045	0.003554	0.001881		0.473137	0	0.0965287	0.0167544	10.027	0.0722097	0.111653	36
1021	2020	0.0104147	-0.0072257	2.23083	1.76118	2.93531	1.05671	0.002231	0.001761	0.002935	0.001057	1.16538	-0.169811	1	0.199744	0.250912	7.34658	0.0141527	0.0885007	15
1022	2020	0	0	1.94628	0.389257	5.06034	0.778513	0.001946	0.000389	0.00506	0.000779	1.30573	-0.526882	0	0.0567588	0.760594	2.46665	0	-0.0831263	30
1023	2020	0	0	2.27476	1.21862	5.6869	0	0.002275	0.001219	0.005687	0	0.918102	-0.176593	0	0.0565182	0.0646882	8.39146	0	0.0810746	45
1024	2020	0	0	0.641026	1.28205	0.641026	1.28205	0.000641	0.001282	0.000641	0.001282	1.62062	-0.0208333	0	0.0478966	0.0114364	4.50528	11.5166	-0.8203	13
1025	2020	0.0149056	-0.0367015	5.26507	2.3602	6.7175	2.54176	0.005265	0.00236	0.006718	0.002542		0.0943396	1	0.0374414	0.385754	9.47026	0.073176	0.101097	21
1026	2020	0.0128495	-0.0009077	0	0	0	0	0	0	0	0	1.08078	-0.0172351	1	0.0166647	0.367957	9.90311	0	0.024153	31
1027	2020	0.0020731	-0.0002576	5.42561	2.77309	5.0639	1.44683	0.005426	0.002773	0.005064	0.001447	0.992674	-0.0204461	1	0.0310074	0.0228534	5.72036	0	0.0078359	44
1028	2020	0.0606957	-0.0015042	2.70652	0.706048	3.64792	0.706048	0.002707	0.000706	0.003648	0.000706	1.28051		1	0.0567588	0.45021	10.6632	0	0.0588956	30
1029	2020	0.0140912	-0.0334781	5.69988	0.986518	10.9613	1.86342	0.0057	0.000987	0.010961	0.001863	0.870073	-0.0932971	1	0.0444829	0.324119	5.45472	0	-0.0052319	32
1030	2020	0	0	5.70613	1.78317	3.92297	1.0699	0.005706	0.001783	0.003923	0.00107	4.01713	0.125926	0	0.0657679	0.417654	4.94171	0	0.157323	42
1031	2020	0	0	1.83038	0.915192	1.22026	0.457596	0.00183	0.000915	0.00122	0.000458	2.60441	0.0143198	0	0.0464313	0.405115	8.40097	0	-0.0014504	47
1032	2020	0	0	5.3424	1.94269	8.25643	1.29513	0.005342	0.001943	0.008256	0.001295	1.22387	-0.008	0	0.0756807	0.154378	8.59373	0.0441718	0.0048429	12
1033	2020	0.0949055	-0.0017745	2.75774	0.212134	1.48494	1.48494	0.002758	0.000212	0.001485	0.001485	2.02832		1	0.0495147	0.673466	7.49972	0	0.0119473	17
1034	2020	0	0	4.02068	2.58472	3.4463	0	0.004021	0.002585	0.003446	0	1.49414	-0.104	0	0.338912	0.189492	4.73611	0.0596847	-0.253426	11
1035	2020	0	-0.294016	3.87812	2.21607	3.3241	3.87812	0.003878	0.002216	0.003324	0.003878	1.22961		0	0.0478966	0	2.91423	0	-0.0271811	13
1036	2020	0.024412	0.0074645	1.46223	0.487409	2.43704	0.487409	0.001462	0.000487	0.002437	0.000487	1.11008	-3.29e-08	1	0.0567588	0.158537	10.2786	0	-0.0168853	30
1037	2020	0	0	7.61246	2.99885	6.68973	2.76817	0.007612	0.002999	0.00669	0.002768	7.65849	0.120553	0	0.0319763	0.0755667	9.90879	0	0.12022	34
1038	2020	0	0	2.34035	0.668673	2.17319	0.334336	0.00234	0.000669	0.002173	0.000334		0.497537	0	0.0478966	0.517882	7.0064	7.038	-0.489247	13
1039	2020	0.0177588		8.9376	2.52951	10.118	5.73356	0.008938	0.00253	0.010118	0.005734	0.968759	-0.145161	1	0.0464313	0.581229	7.79342	0	-0.0196486	47
1040	2020	0.104735	0.075483	0.59988	0.29994	0.89982	0.59988	0.0006	0.0003	0.0009	0.0006	1.11383	0.125	1	0.0567588	0	4.4885	0	0.0100951	30
1041	2020	0.0004231	-0.0012067	0	0	0	0	0	0	0	0	0.622033	-0.0355487	1	0.0166647	0.264786	8.17125	0	-0.0533949	31
1042	2020	0.0198194	-0.0041533	4.463	1.72761	10.0777	2.01555	0.004463	0.001728	0.010078	0.002016	3.07945	0.0178572	1	0.0319763	0.340966	10.0642	0	0.0541106	34
1043	2020	0.0346678	0.0002063	5.67934	0.72812	2.32998	3.78622	0.005679	0.000728	0.00233	0.003786	2.95259	0.195154	1	0.0464313	0.496133	11.0613	0	0.013692	47
1044	2020	0.0010784	-0.0022633	4.29788	1.64101	6.09518	0.625147	0.004298	0.001641	0.006095	0.000625		-1.21e-08	1	0.0565182	0.0191832	9.33074	0	-0.002353	45
1045	2020	0.0220464	-0.0184142	5.56962	2.02532	5.56962	0.506329	0.00557	0.002025	0.00557	0.000506	0.993796	-0.03625	1	0.0166647	0.547839	8.15394	0	0.0332498	31
1046	2020	0.0048209	0.0020695	3.97614	1.56206	7.66828	1.13604	0.003976	0.001562	0.007668	0.001136	0.976651	0.0263592	1	0.0310074	0.0246664	5.7492	0	-0.0186801	44
1047	2020	0.131801	0.0019223	3.80952	0.761905	3.80952	1.52381	0.00381	0.000762	0.00381	0.001524	1.06033	-3.09e-08	1	0.0464313	0	8.10626	0	0.137687	47
1048	2020	0	0	2.60926	0.978474	3.58774	0.326158	0.002609	0.000978	0.003588	0.000326	0.922171		0	0.15351	0	3.37413	0	-0.208966	48
1049	2020	0.130443	0.04579	6.75994	1.72929	8.96086	2.0437	0.00676	0.001729	0.008961	0.002044	6.50482	0.0375439	1	0.0565182	0.0460417	9.46051	0	0.138539	45
1050	2020	0.0643619	-0.0038063	5.90129	1.60944	7.51073	3.21888	0.005901	0.001609	0.007511	0.003219	1.6856	0.504274	1	0.163241	0.139716	5.68584	0.0054815	0.117505	6
1051	2020	0.0060596	0.0003994	8.51789	3.40715	11.925	4.8268	0.008518	0.003407	0.011925	0.004827	1.78272	-0.121951	1	0.0849206	0.0619669	7.64856	0.0181467	0.074247	37
1052	2020	0.155694	0.155694	5.44016	2.96736	3.46192	3.46192	0.00544	0.002967	0.003462	0.003462	3.17957	1.48186	1	0.0478966	1.00219	6.51296	0.645739	-0.406363	13
1053	2020	0.0624984	-0.0702353	4.03551	0.807103	6.45682	1.6142	0.004036	0.000807	0.006457	0.001614	1.26589	-0.05625	1	0.0965287	0	3.72857	0.0014274	0.030464	36
1054	2020	0	0	3.72787	0.310655	10.8729	0	0.003728	0.000311	0.010873	0	1.02506	0.151163	0	0.0310074	0.0038229	5.00762	0	0.0134705	44
1055	2020	0.0133411	0.0132698	7.91344	1.77649	16.975	2.26098	0.007913	0.001776	0.016975	0.002261	1.13242	-0.0155039	1	0.0565182	0.0639223	8.48811	0	0.0793894	45
1056	2020	0.0370737	0.0058569	3.78788	0.291375	5.24475	1.60256	0.003788	0.000291	0.005245	0.001603	1.27327	0.222222	1	0.0464313	0.329488	7.72085	0	0.0169853	47
1057	2020	0.0169694	-0.0031665	2.69905	0.85879	2.45369	0.736106	0.002699	0.000859	0.002454	0.000736	1.41316	1.00884	1	0.0166647	0.40593	9.35915	0	0.0207839	31
1058	2020	0.0631742	0.0227104	6.12295	2.44918	5.87803	2.6941	0.006123	0.002449	0.005878	0.002694	1.72909	-0.0126235	1	0.0464313	0.488712	9.6442	0	0.0439751	47
1059	2020	0	0	8.55451	2.41281	5.92235	2.41281	0.008555	0.002413	0.005922	0.002413	6.18107	-0.134551	0	0.0756807	0.331119	6.78583	0.162891	-0.243759	12
1060	2020	0.0786233	-0.0860925	10.1105	6.69269	16.975	4.71825	0.010111	0.006693	0.016975	0.004718	4.60435	0	1	0.101353	0.404477	11.1276	0.0159507	0.038468	9
1061	2020	0.0653721	-0.0267234	7.66983	2.92184	11.6874	2.00877	0.00767	0.002922	0.011687	0.002009	0.947395	-0.28864	1	0.101353	0.244436	5.69163	0	0.0142906	9
1062	2020	0	0	0	0	0	0	0	0	0	0	7.91522	-0.0588236	0	0.0478966	0.260724	5.28657	77.931	-1.06273	13
1063	2020	0.131574	-0.0042779	1.03824	1.55736	1.03824	0	0.001038	0.001557	0.001038	0	9.97762	0.140323	1	0.0319763	0.467659	10.0163	0.104356	0.145248	34
1064	2020	0	0	5.96044	1.62558	9.48253	2.98022	0.00596	0.001626	0.009483	0.00298		-0.464035	0	0.0319763	0.274162	7.42479	0.416401	-0.282421	34
1065	2020	0	0	3.04517	0.507528	1.18423	1.18423	0.003045	0.000508	0.001184	0.001184	6.22612	0.417722	0	0.0319763	0.474447	8.57251	0.230552	-0.0971919	34
1066	2020	0.0141814	0.0056057	1.71275	0.489356	7.09567	0.367017	0.001713	0.000489	0.007096	0.000367	0.988798	0.0892077	1	0.0565182	0.0538509	9.14419	0	0.0156809	45
1067	2020	0	0	0	0	0	0	0	0	0	0	0.729965	0.0444444	0	0.155951	0.0250418	3.8038	0.0041144	0.0098877	10
1068	2020	0.0171493	-0.0634292	4.29185	0.858369	5.49356	1.54506	0.004292	0.000858	0.005494	0.001545	1.0809	0.111761	1	0.0166647	0.343314	9.44079	0	0.022803	31
1069	2020	0	0	1.45307	0	2.32491	0.290613	0.001453	0	0.002325	0.000291	8.61574	0.824	0	0.0319763	0.0627121	6.96015	0.0854973	-0.0868036	34
1070	2020	0.0166487	-3.2e-05	4.77931	1.40568	5.90385	1.03083	0.004779	0.001406	0.005904	0.001031	1.24968	0.129342	1	0.0166647	0.341133	10.2979	0	0.0261427	31
1071	2020	0	0	3.18345	1.19379	9.55034	1.19379	0.003183	0.001194	0.00955	0.001194	3.15608	-0.136364	0	0.0965287	0.14298	4.47218	0.259237	-0.261674	36
1072	2020	0.0134088	-0.0410464	3.15994	1.70151	1.94458	1.21536	0.00316	0.001702	0.001945	0.001215	3.32708	0.0869565	1	0.0319763	0.469376	7.95031	0	0.0973691	34
1073	2020	0	0	10.9008	2.29489	10.9008	1.72117	0.010901	0.002295	0.010901	0.001721	3.92212	0.4	0	0.0319763	0.162534	3.01573	0	-0.529483	34
1074	2020	0	0	4.21447	2.57551	5.85343	1.8731	0.004214	0.002576	0.005853	0.001873	2.08864	-0.166667	0	0.0319763	0.347114	7.13355	0	-0.0009535	34
1075	2020	0	0	4.33583	2.365	6.70083	4.33583	0.004336	0.002365	0.006701	0.004336	8.62134	2.24e-08	0	0.0478966	0.529998	4.22953	77.931	-1.39442	13
1076	2020	0	0	5.74241	0.984413	6.39869	2.29697	0.005742	0.000984	0.006399	0.002297	1.53417	-0.147059	0	0.0319763	0.237828	7.20952	0.0147687	-0.243942	34
1077	2020	0	0	8	0.75	9.75	5	0.008	0.00075	0.00975	0.005	1.89124	-0.493617	0	0.0478966	0.208798	4.73089	0.0304563	-0.779713	13
1078	2020	0.143524	0.0049302	2.81294	0.351617	4.92264	0.703235	0.002813	0.000352	0.004923	0.000703	1.07697	-4.75e-08	1	0.0567588	0.0009225	4.52479	0	0.064436	30
1079	2020	0	-0.0131117	1.74216	0.49776	3.7332	0.99552	0.001742	0.000498	0.003733	0.000996	1.46913		0	0.0403823	0	2.50616	0	-0.336026	40
1080	2020	0	0	2.0339	0.338983	2.71186	0.677966	0.002034	0.000339	0.002712	0.000678	1.75153	0.0613027	0	0.0319763	0.0488572	3.17914	0.1642	0.0337073	34
1081	2020	0	0	2.35664	1.88531	4.71328	0.628437	0.002357	0.001885	0.004713	0.000628	2.08195	-0.0313253	0	0.0374414	0.501915	7.8196	0.0092329	0.0616165	21
1082	2020	0.0034107	-0.001187	0	0	0	0	0	0	0	0	1.00011	-0.0847458	1	0.0444829	0.610253	7.1306	0	0.0546616	32
1083	2020	0	0	11.7248	4.31965	6.78803	4.01111	0.011725	0.00432	0.006788	0.004011	4.71139	0.216545	0	0.0319763	0.300132	9.95807	0.3715	-0.172288	34
1084	2020	0	0	5.81979	1.00341	4.61569	2.20751	0.00582	0.001003	0.004616	0.002208	2.59502	0.173077	0	0.0478966	0.347496	5.11803	0.085003	-0.212912	13
1085	2020	0	-0.002942	1.51372	0.756859	2.08136	0.37843	0.001514	0.000757	0.002081	0.000378	1.84499	-0.162996	0	0.0319763	1.35441	4.11661	0.000851	-0.1542	34
1086	2020	0	0	5.48948	2.56176	9.14913	1.46386	0.005489	0.002562	0.009149	0.001464	3.04706	0.252836	0	0.0478966	0.022966	8.74103	0.554764	0.0522993	13
1087	2020	0.0115607	0.0002627	2.48774	1.1707	4.2438	0.878027	0.002488	0.001171	0.004244	0.000878	0.969341	-0.0114022	1	0.0166647	0.282809	10.626	0	0.0151798	31
1088	2020	0	0	4.05954	3.83401	8.11908	0.90212	0.00406	0.003834	0.008119	0.000902	1.93222	1.17241	0	0.0478966	0.244395	5.04434	1.93186	-0.24559	13
1089	2020	0.064069	0.0291063	4.99563	2.6227	5.24541	1.99825	0.004996	0.002623	0.005245	0.001998	2.71242	0.0063091	1	0.0319763	0.230087	7.95749	0	0.0717037	34
1090	2020	0	0	6.83867	3.10849	8.08206	2.17594	0.006839	0.003108	0.008082	0.002176	2.05866	-0.057508	0	0.0374414	0.0360522	5.24642	0.149275	-0.139101	21
1091	2020	0	-0.280513	4.34363	2.17182	3.861	2.65444	0.004344	0.002172	0.003861	0.002654		0.419558	0	0.1123	0.0003055	8.40495	0	0.128541	46
1092	2020	0.0025682	-0.0412308	6.8756	2.55836	14.3908	2.23857	0.006876	0.002558	0.014391	0.002239	1.93287	-0.248031	1	0.0403823	0.467041	9.85284	0	-0.139754	40
1093	2020	0.1051	-0.0482867	4.55235	2.52908	8.59889	2.52908	0.004552	0.002529	0.008599	0.002529	3.72651	-0.0446522	1	0.0403823	0.0739086	9.68667	0	0.141276	40
1094	2020	0.164928	0.104658	6.90131	5.86611	6.21118	4.83092	0.006901	0.005866	0.006211	0.004831	8.41673	-0.0274771	1	0.0319763	0.0247252	8.44761	0	0.142308	34
1095	2020	0	-0.0096122	9.24919	3.53645	10.3373	2.72035	0.009249	0.003536	0.010337	0.00272	1.26064	-0.295129	0	0.0657679	0.627362	5.9657	0	-0.277999	42
1096	2020	0.0344255	-0.0406909	3.74593	0.814332	5.70033	3.58306	0.003746	0.000814	0.0057	0.003583	1.36218	-0.0632911	1	0.0605088	0.659729	7.87462	0	0.0235394	43
1097	2020	0	-0.0317397	3.663	1.4985	6.82651	1.4985	0.003663	0.001499	0.006827	0.001499	0.884636	-0.138889	0	0.0567588	0.454313	4.98682	0	-0.0777075	30
1098	2020	0	0	0.169607	0	0.339213	0	0.00017	0	0.000339	0	1.51497	-0.613003	0	0.0567588	0	1.35561	0	-0.628923	30
1099	2020	0.0306408	0.0108224	3.59066	0.256476	4.10362	0.769428	0.003591	0.000256	0.004104	0.000769	1.52632	-0.0475489	1	0.0843218	0.454324	6.25967	0.221099	-0.129554	35
1100	2020	0.0446732	0.0042647	0	0	0	0	0	0	0	0	0.997503	-0.0387183	1	0.0567588	0.154203	11.8436	0.0056895	-0.067438	30
1101	2020	0	0	3.99361	1.59744	3.19489	0	0.003994	0.001597	0.003195	0	5.013	0.172414	0	0.0478966	0.0107942	5.01975	6.632	-0.583065	13
1102	2020	0	0	3.50593	2.69687	4.31499	1.61812	0.003506	0.002697	0.004315	0.001618	2.09925	0.202381	0	0.0478966	0.440246	4.78215	0.505967	-0.494935	13
1103	2020	0.0055279	0.0055279	7.64331	1.59236	8.28026	1.59236	0.007643	0.001592	0.00828	0.001592	0.689666	-0.132353	1	0.0657679	0.337551	5.62825	0	-0.0571944	42
1104	2020	0.004203	-0.0003326	7.06402	2.98013	9.05077	1.3245	0.007064	0.00298	0.009051	0.001325	0.951906	0.0027054	1	0.0310074	0.021481	8.02469	0	0.0076566	44
1105	2020	0.0219226	-0.0373779	2.54372	0.63593	0.953895	0.63593	0.002544	0.000636	0.000954	0.000636	2.1262	0.14723	1	0.0843218	0.151298	8.92281	0.187732	0.0657217	35
1106	2020	0.0185401	0.0185401	1.51429	0.567859	2.65001	0.189286	0.001514	0.000568	0.00265	0.000189	1.9508	-0.0140531	1	0.0965287	0.0328561	7.73742	0	0.0821486	36
1107	2020	0.150063	-0.0576648	3.53554	2.23297	2.79122	1.30257	0.003536	0.002233	0.002791	0.001303	6.95646	0.082946	1	0.0319763	0.406368	9.49745	0.149922	0.179006	34
1108	2020	0.210508	0.0138561	3.6324	1.08972	5.99346	2.90592	0.003632	0.00109	0.005993	0.002906	8.49936	-0.0014966	1	0.0843218	0.507843	9.42358	0.128614	0.147183	35
1109	2020	0.0425717	-0.0618131	2.76817	0.346021	3.80623	1.03806	0.002768	0.000346	0.003806	0.001038	1.01987	-8.69e-09	1	0.0567588	0.147299	4.97837	0	0.0279361	30
1110	2020	0	0	2.54381	0.565291	1.41323	0.565291	0.002544	0.000565	0.001413	0.000565	5.04675	-0.380282	0	0.0843218	0.0562435	3.69277	0.167107	0.0848874	35
1111	2020	0	0	7.67787	3.75363	10.0665	4.26548	0.007678	0.003754	0.010067	0.004265	1.0355	-0.204471	0	0.070184	0.35049	4.84682	0	-0.0944413	2
1112	2020	0.0038266	-0.000363	5.03597	3.45324	4.46043	0.863309	0.005036	0.003453	0.00446	0.000863	1.00363	0.0280112	1	0.0310074	0.0093535	5.55123	0	0.0105235	44
1113	2020	0.0167728	-7.44e-05	4.83172	2.83239	5.33156	0.999667	0.004832	0.002832	0.005332	0.001	0.972977	0.0769231	1	0.0464313	0.464371	5.56295	0	0.0065253	47
1114	2020	0	0	4.25319	3.25244	4.25319	0.250188	0.004253	0.003252	0.004253	0.00025	2.73065	-0.249725	0	0.0849206	0.0421068	7.14733	0.140931	0.0011967	37
1115	2020	0.202638	0.0714243	7.11499	5.96741	12.3939	1.60661	0.007115	0.005967	0.012394	0.001607	7.35628	-0.072125	1	0.0767772	0.130275	10.2413	0	0.216687	41
1116	2020	0	0	3.52262	0.422714	6.34071	1.69085	0.003523	0.000423	0.006341	0.001691		0.490476	0	0.0319763	0.048852	9.20304	0.257204	-0.0786359	34
1117	2020	0	0	2.78054	1.19166	3.77359	1.19166	0.002781	0.001192	0.003774	0.001192	13.197	0.567416	0	0.0478966	0.150923	8.98426	3.99641	-0.278553	13
1118	2020	0	0	4.55023	1.05005	6.30032	1.40007	0.00455	0.00105	0.0063	0.0014	14.3031	0.727273	0	0.1123	0.0165791	6.21111	0	-0.0380696	46
1119	2020	0.0021876	-0.0003548	5.36833	1.19296	13.4208	3.28064	0.005368	0.001193	0.013421	0.003281	0.99258	-0.0070922	1	0.0310074	0.0245626	4.19006	0	0.0067772	44
1120	2020	0.001294	-0.0003704	2.52525	1.15741	4.41919	1.26263	0.002525	0.001157	0.004419	0.001263	1.03111	0.323803	1	0.0310074	0.0225883	7.40244	0	0.0056767	44
1121	2020	0.0078252	-0.0002208	1.53567	0.837638	3.21095	0.139606	0.001536	0.000838	0.003211	0.00014	0.943686	0.0788121	1	0.0565182	0.0099203	7.15542	0	0.0065943	45
1122	2020	0	0	4.58259	1.42096	9.87567	1.49201	0.004583	0.001421	0.009876	0.001492	1.03229	0.0266667	0	0.0310074	0.984398	9.54687	0	0.0029618	44
1123	2020	0.0421028	-0.0036623	7.31261	2.49294	8.14359	3.32392	0.007313	0.002493	0.008144	0.003324	1.55561	-0.0063898	1	0.0464313	0.52672	8.78432	0	0.0173124	47
1124	2020	0.0349107	0.0183512	4.53894	3.34448	7.16675	0.716675	0.004539	0.003344	0.007167	0.000717	2.0349	-0.0277778	1	0.0916006	0.186383	7.60429	0.0107888	0.0795831	23
1125	2020	0.1332	0.0751989	3.58503	0.896258	6.27381	2.24065	0.003585	0.000896	0.006274	0.002241	1.74969	0.0876232	1	0.0464313	0.0955543	7.96204	0	0.158365	47
1126	2020	0	0	0	0	0	0	0	0	0	0	6.24087	1.25	0	0.0478966	0	5.26643	30.0294	-0.576408	13
1127	2020	0	-0.0077706	1.63156	0.148324	1.77989	1.03827	0.001632	0.000148	0.00178	0.001038	1.74322		0	0.0657679	1.06037	3.68362	0	-0.0494542	42
1128	2020	0	-0.0136268	1.53106	0.437445	1.31234	0.218723	0.001531	0.000437	0.001312	0.000219	1.38976	-0.0518406	0	0.0558451	0.408771	7.09431	0.0371405	0.0218258	14
1129	2020	0	0	2.87356	0	5.98659	0.359195	0.002874	0	0.005987	0.000359	1.12553	0.5	0	0.0565182	0	3.04687	0	-0.647083	45
1130	2020	0	0	2.18914	0.145943	1.45943	0.437828	0.002189	0.000146	0.001459	0.000438	4.59122	0.12806	0	0.0478966	0.0543527	8.12904	1.43447	-0.228933	13
1131	2020	0.0031644	-0.0008329	2.42718	1.40933	4.46289	0.391481	0.002427	0.001409	0.004463	0.000391	1.08748	0.402116	1	0.0310074	0.007611	5.76952	0	0.0076699	44
1132	2020	0.0104124	0.002561	7.32357	4.2166	6.87972	4.88238	0.007324	0.004217	0.00688	0.004882	1.41016	0.127273	1	0.0319763	0.195654	11.3817	0	0.0018845	34
1133	2020	0.0125458	-0.0199539	2.57918	1.03167	2.47601	0.103167	0.002579	0.001032	0.002476	0.000103	1.05434	0.0795994	1	0.0565182	0.0609652	9.34073	0	0.0282826	45
1134	2020	0.0371206	-0.0124602	3.08061	0	3.25175	0.855725	0.003081	0	0.003252	0.000856	0.896504	-4.75e-08	1	0.15351	0.506143	5.76871	0	0.0356567	48
1135	2020	0.0065548	-0.0185612	5.16963	3.71567	7.75444	2.58481	0.00517	0.003716	0.007754	0.002585	1.23992	-0.234733	1	0.0605088	0.598537	5.66414	0	-0.0179536	43
1136	2020	0.0264735	0.0101147	1.76367	1.32275	3.08642	1.02881	0.001764	0.001323	0.003086	0.001029	1.03879	0.0643602	1	0.0565182	0.101606	8.64779	0	0.0544256	45
1137	2020	0.0033545	0.0020143	5.94325	0.958589	12.6534	3.06749	0.005943	0.000959	0.012653	0.003067	0.999768	0.0674318	1	0.0310074	0.0304334	6.48009	0	0.0101897	44
1138	2020	0.0057173	-0.0015359	6.01892	1.28977	8.16853	2.14961	0.006019	0.00129	0.008169	0.00215	0.990738	-0.120836	1	0.0310074	0.0288347	7.06681	0	0.0095166	44
1139	2020	0.0031861	-0.0006762	1.11951	1.11951	2.23902	0.279877	0.00112	0.00112	0.002239	0.00028	1.09018	-7.24e-09	1	0.0310074	7.57e-05	5.32033	0	0.0099563	44
1140	2020	0.0051241	-0.0007487	5.66251	0.566251	8.06908	1.55719	0.005663	0.000566	0.008069	0.001557	0.971838	0.0276243	1	0.0310074	0.0905425	5.37733	0	0.0126805	44
1141	2020	0.000334	-0.000111	5.83618	3.82371	10.4649	0.804991	0.005836	0.003824	0.010465	0.000805	1.03414	-0.0632665	1	0.0310074	0.0261529	8.63711	0	0.0098428	44
1142	2020	0.0069037	-0.0012073	3.85131	1.33959	6.69792	1.50703	0.003851	0.00134	0.006698	0.001507	0.967355	-0.0443038	1	0.0310074	0.0027262	4.70955	0	0.0061657	44
1143	2020	0.0066482	-0.0009932	1.13404	0	3.17532	0	0.001134	0	0.003175	0	1.31068	0.115242	1	0.0310074	0	8.53871	0	0.0185276	44
1144	2020	0.0031232	-0.0009789	2.5113	0.75339	4.68776	0.50226	0.002511	0.000753	0.004688	0.000502	0.994552	0.35579	1	0.0310074	0.0247123	8.86534	0	0.0100346	44
1145	2020	0.0338806	0.0006004	1.54979	1.93723	0	0.387447	0.00155	0.001937	0	0.000387	1.93203	-0.0129032	1	0.0464313	0.357489	8.60097	0	0.0516857	47
1146	2020	0.0139047	0.0084964	3.96825	1.32275	3.96825	1.32275	0.003968	0.001323	0.003968	0.001323	1.03086	-0.0044481	1	0.0310074	0.0112926	7.83663	0	0.0091338	44
1147	2020	0.0044872	0.0022536	4.34565	0.33428	7.01989	1.16998	0.004346	0.000334	0.00702	0.00117	0.997074	-0.025974	1	0.0310074	0.0206229	4.40835	0	0.0093151	44
1148	2020	0.0058017	-0.0012692	2.03459	1.52594	3.3062	0	0.002035	0.001526	0.003306	0	0.976976	0.167513	1	0.0310074	0.0325766	4.99919	0	0.0062502	44
1149	2020	0	-0.0058243	7.24457	2.99775	12.2408	2.74794	0.007245	0.002998	0.012241	0.002748	0.984272	0.0125	0	0.0310074	0.0542407	3.94917	0	0.0024353	44
1150	2020	0	0	2.18443	0.624122	4.83695	1.71634	0.002184	0.000624	0.004837	0.001716	1.69475	-0.227273	0	0.0965287	0.0600266	9.25756	0.0345727	0.0560359	36
1151	2020	0.000831	0.0001185	9.24784	2.46609	9.04233	1.64406	0.009248	0.002466	0.009042	0.001644	0.965199	-0.0357143	1	0.0310074	0.0027456	4.01976	0	0.0030398	44
1152	2020	0	0	5.19713	1.25448	7.16846	1.79211	0.005197	0.001254	0.007168	0.001792	1.00033	0.196078	0	0.0310074	0.0951656	5.04742	0	0.0124307	44
1153	2020	0.0190266	-0.0004528	4.95819	0.740028	7.03027	1.70206	0.004958	0.00074	0.00703	0.001702	1.14153	-0.0132348	1	0.0166647	0.503643	9.71865	0	0.0242668	31
1154	2020	0.024471	0.024471	3.81511	2.78797	4.10858	3.52164	0.003815	0.002788	0.004109	0.003522	1.52888	0	1	0.0319763	0.278361	11.2409	0	0.0128386	34
1155	2020	0	0	2.83046	1.98132	4.52873	1.41523	0.00283	0.001981	0.004529	0.001415	4.85294	0.144578	0	0.0657679	0.417862	9.19314	0	0.053293	42
1156	2020	0	0	1.07044	0.856348	1.07044	0.428174	0.00107	0.000856	0.00107	0.000428	1.06056	-0.0857143	0	0.1123	0.213626	6.69658	0	-0.0001445	46
1157	2020	0	0	2.65428	1.32714	4.86618	1.32714	0.002654	0.001327	0.004866	0.001327	2.55216	-0.413793	0	0.0478966	0.127571	6.65913	4.96972	-0.254268	13
1158	2020	0	0	4.2796	3.13837	4.56491	1.42653	0.00428	0.003138	0.004565	0.001427	11.6328	0.280165	0	0.0319763	0.609824	9.35825	0.158073	-0.0396055	34
1159	2020	0	-0.0075631	5.32269	1.16434	7.98403	2.24551	0.005323	0.001164	0.007984	0.002246	0.94429	-0.0352941	0	0.0605088	0.369528	3.50148	0	0.0098681	43
1160	2020	0.0759216	0.0191875	4.60268	1.4891	5.68566	0.947611	0.004603	0.001489	0.005686	0.000948	2.69484	-0.0344827	1	0.0319763	0.28606	10.0357	0	0.0629069	34
1161	2020	0	-0.0740581	0	0	0	0	0	0	0	0	1.25907	0.105263	0	0.0558451	0.0910309	3.41871	0.002579	0.0848462	14
1162	2020	0	0	6.22499	2.44553	7.55891	0.222321	0.006225	0.002446	0.007559	0.000222	3.32914	-0.107639	0	0.0478966	0.845578	6.34583	0.635006	-0.451347	13
1163	2020	0	0	6.97906	4.48654	1.49551	2.99103	0.006979	0.004487	0.001496	0.002991	1.97504	-0.138889	0	0.0319763	0.583496	4.00543	0	-0.0049818	34
1164	2020	0.0333096	0.0060019	8.48564	4.56919	6.52742	1.95823	0.008486	0.004569	0.006527	0.001958	0.679544	-0.50888	1	0.101353	0.032062	4.5999	0.0109014	-0.113142	9
1165	2020	0.0821342	0.0092475	5.14766	1.62558	4.87673	2.16743	0.005148	0.001626	0.004877	0.002167	2.17495	-0.0201641	1	0.0965287	0.222891	8.65668	0.109252	0.0653632	36
1166	2020	0	0	4.13579	2.92952	5.85904	1.89557	0.004136	0.00293	0.005859	0.001896	4.0083	0.201312	0	0.0657679	0.39865	9.17891	0	0.0676917	42
1167	2020	0	0	8.93807	1.70249	11.279	3.19217	0.008938	0.001702	0.011279	0.003192	2.24167	-0.155172	0	0.0558451	0.116703	5.03835	0.135733	-1.58276	14
1168	2020	0.0503039	0.0003866	7.36377	6.07511	7.17968	2.02504	0.007364	0.006075	0.00718	0.002025	1.98926	-0.0515464	1	0.070184	0.377354	8.47399	0.0009116	0.0458372	2
1169	2020	0.0197246	-0.0007673	5.71809	3.45745	6.38298	1.99468	0.005718	0.003457	0.006383	0.001995	1.5597	-0.0588235	1	0.0374414	0.356401	8.47458	0.0096831	0.0218877	21
1170	2020	0	-0.0154907	4.12371	1.54639	4.38144	1.54639	0.004124	0.001546	0.004381	0.001546	1.60708	0.171875	0	0.0319763	0.130788	6.00491	0.040564	0.0071143	34
1171	2020	0	0	5.35906	2.67953	6.0736	1.25045	0.005359	0.00268	0.006074	0.00125	1.92226	0.107774	0	0.0849206	0.284527	6.10314	0.269993	-0.163261	37
1172	2020	0.0019317	-0.011067	4.18822	3.44912	14.5356	1.4782	0.004188	0.003449	0.014536	0.001478	1.15544	-0.128831	1	0.0505564	0.25812	7.71745	0	-0.0595153	18
1173	2020	0.022962	-0.0408807	4.76603	1.01098	2.74408	1.1554	0.004766	0.001011	0.002744	0.001155	2.13434	-1.49e-08	1	0.0558451	0.302423	9.60688	0.0620193	0.0541408	14
1174	2020	0	0	1.02898	0	1.71497	0.171497	0.001029	0	0.001715	0.000171	1.54168	0.0588235	0	0.0464313	0.574758	7.7077	0	0.0091564	47
1175	2020	0	3.11348	1.85759	1.85759	2.47678	0.619195	0.001858	0.001858	0.002477	0.000619	3.34578		0	0.0478966	0.30523	6.6144	77.931	-0.269177	13
1176	2020	0	0	5.33721	4.85201	7.27802	1.9408	0.005337	0.004852	0.007278	0.001941	1.10838	-0.152	0	0.338912	0.178748	4.98331	0.0236317	0.045712	11
1177	2020	0.0103649	-0.0656709	7.10396	2.36799	9.70874	3.31518	0.007104	0.002368	0.009709	0.003315	1.24916	0.0049609	1	0.0657679	0.355956	8.42153	0	0.0458611	42
1178	2020	0.00223	-0.0070839	3.41978	2.08986	6.93455	1.61489	0.00342	0.00209	0.006935	0.001615	1.01401	-0.0210526	1	0.0916006	0.416567	10.4623	0.0558422	-0.0047856	23
1179	2020	0	0	6.71378	3.18021	11.6608	4.59364	0.006714	0.00318	0.011661	0.004594	3.68055	0.179739	0	0.0849206	0.054997	8.11114	0.128362	0.0815216	37
1180	2020	0	0	5.40378	2.70189	2.40168	0	0.005404	0.002702	0.002402	0	1.91509	0.0016713	0	0.0319763	0.25709	6.68062	0	0.0155072	34
1181	2020	0	0	4.63858	2.12602	4.05875	1.54619	0.004639	0.002126	0.004059	0.001546	1.56232	0.0006553	0	0.0495147	0.65264	7.03399	0	0.0389452	17
1182	2020	0.276662	0.214611	3.92968	1.44778	2.68873	1.44778	0.00393	0.001448	0.002689	0.001448	6.75402	0.163231	1	0.0843218	0.0084065	10.0915	0.131591	0.120781	35
1183	2020	0.0058811	0.0005023	2.90795	1.67766	5.8159	1.23029	0.002908	0.001678	0.005816	0.00123		-0.32	1	0.0849206	0.185939	10.0829	0.0691999	0.100508	37
1184	2020	0	0	1.49254	0.373134	3.73134	1.1194	0.001493	0.000373	0.003731	0.001119	1.6095	0.193548	0	0.0478966	0.249144	5.70631	1.40593	-0.141488	13
1185	2020	0.0335221	-0.0015548	3.32816	0.443754	3.32816	1.33126	0.003328	0.000444	0.003328	0.001331		0.216867	1	0.0319763	0.573133	7.60518	0	-0.0257292	34
1186	2020	0.0454156	0.0081737	3.16706	2.96912	7.71971	2.96912	0.003167	0.002969	0.00772	0.002969	2.21624	0.113563	1	0.0495147	0.368638	9.38311	0.0081934	0.0751627	17
1187	2020	0	0	1.56986	1.04657	3.13972	0.261643	0.00157	0.001047	0.00314	0.000262	0.622033	-0.391304	0	0.0374414	0.379705	4.19609	0	-0.108873	21
1188	2020	0.0664746	-0.0139894	3.94615	0.696379	9.28505	1.62488	0.003946	0.000696	0.009285	0.001625	2.44134	-0.243796	1	0.0403823	0.188806	7.6492	0	0.0226591	40
1189	2020	0	0	2.64434	3.08506	3.52578	0.440723	0.002644	0.003085	0.003526	0.000441	1.36969	0.164384	0	0.155951	0.201591	2.62022	0	-0.0917028	10
1190	2020	0	-0.0026154	5.20598	5.88502	7.69579	2.48981	0.005206	0.005885	0.007696	0.00249	1.00453	-0.264706	0	0.101353	0.281695	6.10095	0.0160536	-0.0649947	9
1191	2020	0.0044952	0.0044952	4.51977	2.25989	13.2768	0.847458	0.00452	0.00226	0.013277	0.000847	0.940761	-0.150376	1	0.0767772	0.157726	5.06874	0.0053135	0.02047	41
1192	2020	0.0533882	-0.0020953	8.98693	1.36166	8.44227	5.17429	0.008987	0.001362	0.008442	0.005174	1.84964	-0.033241	1	0.0464313	0.449554	7.72259	0	0.0463571	47
1193	2020	0.0405517	0.0332218	3.94758	1.10532	8.52676	1.73693	0.003948	0.001105	0.008527	0.001737	1.28146	0.168831	1	0.0444829	0.386115	9.69386	0	0.045931	32
1194	2020	0	0	0.207125	0.207125	0	0	0.000207	0.000207	0	0	3.87567	0.153846	0	0.101353	0.307955	8.39364	0.0385064	0.0704778	9
1195	2020	0.0224666		0.728863	0.364431	0.364431	0.364431	0.000729	0.000364	0.000364	0.000364	1.44814	0.0055984	1	0.0657679	0.476513	7.10726	0	0.0136391	42
1196	2020	0.0680062	0.0680062	8.2231	6.69269	7.50804	5.36289	0.008223	0.006693	0.007508	0.005363	2.01861	2.54e-09	1	0.0481761	0.143869	5.61317	0	-0.0459265	33
1197	2020	0.0226714	4.81e-05	2.96883	0	4.45324	0	0.002969	0	0.004453	0	2.8278	-1.77e-08	1	0.232579	0.088683	8.0706	0.0173971	0.0789589	22
1198	2020	0.0034045	-0.0036561	3.74659	1.3624	5.10899	2.89509	0.003747	0.001362	0.005109	0.002895	0.98271	-0.0035335	1	0.0310074	0.0162126	4.77605	0	0.0083386	44
1199	2020	0.0374464	0.0010927	1.40056	0.560224	3.08123	0.280112	0.001401	0.00056	0.003081	0.00028	0.98298	0.229551	1	0.0464313	0.242081	9.21787	0	0.0395086	47
1200	2020	0.0215416	0.0005919	2.77008	0.184672	5.72484	1.2927	0.00277	0.000185	0.005725	0.001293	0.83322	-1.29e-08	1	0.0464313	0.427473	6.15065	0	0.0181883	47
1201	2020	0	0	3.41919	0.227946	5.24276	1.82357	0.003419	0.000228	0.005243	0.001824		0.34879	0	0.23059	0.30763	3.62266	0	-0.462089	25
1202	2020	0.0106781	0.0025584	5.71429	1.35338	8.42105	1.95489	0.005714	0.001353	0.008421	0.001955	0.782204	0.260526	1	0.393796	0.196273	7.039	0	0.014716	1
1203	2020	0	0	8.069	3.61714	4.45186	1.39121	0.008069	0.003617	0.004452	0.001391	13.4022	0.279221	0	0.070184	0.0163402	8.66243	0.0025095	-0.0073391	2
1204	2020	0	0	5.15211	1.96271	7.11482	0.736016	0.005152	0.001963	0.007115	0.000736	4.07107	-0.0478261	0	0.0505564	0.701068	8.36447	0	0.0797153	18
1205	2020	0	0	0.513149	0	0.513149	0.256575	0.000513	0	0.000513	0.000257	1.27189	-0.115576	0	0.0444829	0.0178029	2.23847	0	-0.0239357	32
1206	2020	0.0397345	0.0244785	0	0	0	0	0	0	0	0	1.00517	0.0833333	1	0.1123	0.167494	6.05568	0	0.0237061	46
1207	2020	0.0064219	0.0018336	4.09378	0.558243	5.58243	0.930406	0.004094	0.000558	0.005582	0.00093	0.99893	0.119469	1	0.0310074	0.0501528	5.42848	0	0.01858	44
1208	2020	0.0504353	-0.0160204	2.94861	0.84246	5.47599	0.84246	0.002949	0.000842	0.005476	0.000842	0.855382		1	0.15351	0.552301	7.6253	0	-0.0559624	48
1209	2020	0.0510444	0.0178225	2.75307	1.48242	5.08259	0.847099	0.002753	0.001482	0.005083	0.000847	0.826497		1	0.15351	0.46468	7.93251	0	-0.0441211	48
1210	2020	0.129409	0.0913956	2.40437	1.0929	6.55738	0.874317	0.002404	0.001093	0.006557	0.000874	1.82585	0.135441	1	0.0319763	0.161235	8.2564	0	0.0758568	34
1211	2020	0	-0.0186141	0	0	0	0	0	0	0	0	1.00638	-0.288	0	0.0567588	0.0104762	5.59325	0	-0.12	30
1212	2020	0	0	0.316957	1.26783	0.633914	0	0.000317	0.001268	0.000634	0	3.5071	-0.109756	0	0.0374414	0.0595919	4.58383	0.0521951	-0.142183	21
1213	2020	0	0	0.65445	0.4363	0.21815	0.21815	0.000654	0.000436	0.000218	0.000218	2.79059	1.47e-08	0	0.0478966	0	5.79057	6.69183	-0.54654	13
1214	2020	0	0	12.1649	2.8866	6.18557	2.68041	0.012165	0.002887	0.006186	0.00268	2.28299	1.91289	0	0.338912	0.0008109	7.29171	0.0274595	0.305956	11
1215	2020	0	0	6.36057	3.57782	7.55317	6.68092	0.006361	0.003578	0.007553	0.006681	1.23188	-0.273817	0	0.13024	0.588121	4.66906	0	0.0006914	7
1216	2020	0.0035013	-0.0058396	6.68715	1.6266	6.86788	2.53027	0.006687	0.001627	0.006868	0.00253	0.986148	-0.0571429	1	0.0310074	0.0537727	7.63293	0	0.0068723	44
1217	2020	0.0132479	-0.0167897	1.74368	0.43592	1.96164	2.1796	0.001744	0.000436	0.001962	0.00218	1.16642	-0.227634	1	0.163241	0.311062	5.91383	0.0078156	0.0051873	6
1218	2020	0	0	11.5223	1.74581	14.3156	2.7933	0.011522	0.001746	0.014316	0.002793	6.35542	-0.638298	0	0.0319763	0.061637	4.54437	0	0.395349	34
1219	2020	0.276662	0.258763	1.37325	1.37325	3.02115	0	0.001373	0.001373	0.003021	0	1.38822	-0.126394	1	0.0558451	0.0021278	6.31993	0.0146109	0.105515	14
1220	2020	0.0039967	0.0039967	8.16771	1.76967	13.2045	4.08385	0.008168	0.00177	0.013204	0.004084	1.005	-0.0241935	1	0.0310074	0.0308584	5.29135	0	0.0085101	44
1221	2020	0	0	2.10405	0.382555	0.765111	0.573833	0.002104	0.000383	0.000765	0.000574	3.22409	0.173077	0	0.0478966	0.121452	6.5304	1.618	-0.434273	13
1222	2020	0	0	5.07901	1.12867	2.25734	1.12867	0.005079	0.001129	0.002257	0.001129	2.04562	-0.0888889	0	0.0319763	0.129089	5.24454	0	0.0047175	34
1223	2020	0	-0.0844771	5.46584	2.73292	9.19255	3.47826	0.005466	0.002733	0.009193	0.003478	9.40645	-0.375	0	0.0657679	0.272062	9.96282	0	-0.0870743	42
1224	2020	0.0255161	-0.044333	3.68447	2.17719	6.86652	2.67962	0.003684	0.002177	0.006867	0.00268	1.79481	-0.135802	1	0.0464313	0.65381	9.19583	0	0.0559764	47
1225	2020	0	-0.0228447	4.46085	2.46116	5.53761	2.61498	0.004461	0.002461	0.005538	0.002615	1.02993	-0.148436	0	0.123769	0.561671	6.13994	0	-0.215663	8
1226	2020	0.006609	-0.0361572	7.91139	3.16456	12.9747	6.68092	0.007911	0.003165	0.012975	0.006681		-0.0930233	1	0.0657679	0.49626	8.93241	0.0033333	-0.0482969	42
1227	2020	0.0664185	-0.0039655	3.56577	1.58479	1.58479	1.18859	0.003566	0.001585	0.001585	0.001189	3.45904	0.0666667	1	0.0965287	0.0108027	10.0399	0.168559	0.141128	36
1228	2020	0	0	1.82398	1.13999	2.96398	0.227998	0.001824	0.00114	0.002964	0.000228	1.87566	-4.44e-08	0	0.0916006	0.512098	5.81668	0.0365854	0.0265164	23
1229	2020	0.0240983	-0.0037348	5.95238	2.32919	9.31677	1.81159	0.005952	0.002329	0.009317	0.001812	2.77255	-0.0672089	1	0.0319763	0.374312	9.56322	0	0.0364607	34
1230	2020	0	0	2.59481	2.99401	8.18363	0.798403	0.002595	0.002994	0.008184	0.000798	1.07341	-0.0272109	0	0.0374414	0.374291	8.21913	0.0240601	0.0106917	21
1231	2020	0.007888	-0.0184846	5.52949	3.85389	9.88606	0.502681	0.005529	0.003854	0.009886	0.000503	0.999442	-0.120554	1	0.0403823	0.568117	7.9777	0	0.0169285	40
1232	2020	0	0	3.61259	0.688113	2.92448	1.2042	0.003613	0.000688	0.002924	0.001204	1.749	-0.025	0	0.0558451	0.264602	7.45495	0.0198184	0.0706828	14
1233	2020	0	-0.0460739	1.42806	2.14209	2.49911	0	0.001428	0.002142	0.002499	0	3.20347	0.26506	0	0.163241	0.0898532	5.32985	0.105882	0.166368	6
1234	2020	0.0080199	-0.0056835	5.86185	2.37643	9.18885	5.70342	0.005862	0.002376	0.009189	0.005703	0.645256	2.24e-08	1	0.0403823	0.297689	5.729	0	-0.182975	40
1235	2020	0	0	0	0	0	0	0	0	0	0	0.994963	-0.0538922	0	0.0374414	0.0035887	5.08205	0.0395376	0.0323273	21
1236	2020	0	0	5.32009	2.83738	7.8028	0.886682	0.00532	0.002837	0.007803	0.000887	4.95215	0.194762	0	0.232579	0.274561	9.56752	0.0322916	0.108355	22
1237	2020	0.0360957	0.0119971	8.08855	2.97999	8.51426	2.97999	0.008089	0.00298	0.008514	0.00298	1.51672	-0.02138	1	0.177165	0.222168	10.6604	0.0098616	0.0617253	24
1238	2020	0	0	3.48374	0.995355	4.3132	1.49303	0.003484	0.000995	0.004313	0.001493	1.03052	-0.0361197	0	0.0319763	0.591173	5.30376	0	0.0105209	34
1239	2020	0.0023172	-0.0071768	5.90917	4.052	9.79234	3.20783	0.005909	0.004052	0.009792	0.003208		-0.054878	1	0.0916006	0.314421	10.9733	0.0506184	0.0273264	23
1240	2020	0	0	0	0	0	0	0	0	0	0	2.3971	-0.294118	0	0.0478966	0.0110173	3.73644	0.791432	-0.734526	13
1241	2020	0	-0.114092	7.70328	2.85307	9.41512	3.70899	0.007703	0.002853	0.009415	0.003709	0.996832	-0.138322	0	0.0657679	0.353122	6.36339	0	-0.0355488	42
1242	2020	0.0206586	-0.0202157	1.45831	0.132573	3.31433	0.795439	0.001458	0.000133	0.003314	0.000795	0.987855	-0.123626	1	0.0767772	0.59413	6.63492	0	-0.0702232	41
1243	2020	0	0	10.0728	4.28842	9.87334	3.78977	0.010073	0.004288	0.009873	0.00379	1.21399	-0.2	0	0.338912	0.204219	3.99021	0	-0.0145149	11
1244	2020	0.0462317	-0.0056999	2.95217	0.787247	2.75536	0.787247	0.002952	0.000787	0.002755	0.000787	1.59088	-0.293706	1	0.0166647	0.0172575	5.24199	0	0.0702203	31
1245	2020	0	0	2.98597	0.298597	2.98597	0.298597	0.002986	0.000299	0.002986	0.000299	2.76935	0.421053	0	0.13024	0.0234946	5.87674	0	-2.99305	7
1246	2020	0	0	3.81018	0.34638	3.81018	0.34638	0.00381	0.000346	0.00381	0.000346	5.27862	0.414188	0	0.0756807	0.375987	6.95713	0.176382	-0.0834057	12
1247	2020	0	0	1.30208	0.434028	0.868056	1.73611	0.001302	0.000434	0.000868	0.001736	2.2115	0.220339	0	0.0478966	0.0852649	4.85442	24.989	-0.443829	13
1248	2020	0.0433617	0.0288426	3.55691	2.03252	3.55691	1.01626	0.003557	0.002033	0.003557	0.001016	2.2277	0	1	0.0319763	0.333987	8.9643	0	0.0632554	34
1249	2020	0	-0.088928	6.96954	1.80692	6.71141	1.29066	0.00697	0.001807	0.006711	0.001291	2.52424	-0.0176531	0	0.0916006	0.209385	7.67188	0.0745156	0.0583572	23
1250	2020	0.0339629	0.0036213	6.83323	6.40615	10.2498	3.41661	0.006833	0.006406	0.01025	0.003417	1.82437	-0.0909091	1	0.0767772	0.245971	9.58173	0	-0.0021653	41
1251	2020	0	0	3.84789	2.12766	10.3667	2.12766	0.003848	0.002128	0.010367	0.002128	0.873225	-0.032258	0	0.0565182	0.0246248	7.55586	0	0.0016833	45
1252	2020	0.0511069	-0.002754	5.30002	1.79822	5.86788	1.23036	0.0053	0.001798	0.005868	0.00123	1.02938	-0.0909091	1	0.0464313	0.670489	6.97996	0	0.0253428	47
1253	2020	0	0	6.89655	0.31348	6.26959	0.626959	0.006897	0.000313	0.00627	0.000627	0.622033	-0.171756	0	0.0849206	0	4.43659	0.172903	-0.102984	37
1254	2020	0	0	3.40633	3.40633	4.37956	0	0.003406	0.003406	0.00438	0	1.33345	0.285714	0	0.0478966	0.0014431	2.56178	1.33991	-0.284587	13
1255	2020	0	0	5.92203	2.63201	9.21204	2.63201	0.005922	0.002632	0.009212	0.002632	2.04479	0.195652	0	0.0478966	0.106531	6.20213	77.931	-0.27931	13
1256	2020	0	0	3.7112	0.337382	7.4224	1.01215	0.003711	0.000337	0.007422	0.001012	3.61808	-0.45614	0	0.0558451	0.0043196	6.30003	0.738078	-0.264209	14
1257	2020	0	0	1.96464	2.35756	3.92927	1.96464	0.001965	0.002358	0.003929	0.001965	2.28501	0.209627	0	0.0824786	0.0852507	7.7583	0	0.0532506	19
1258	2020	0	-0.0185	7.58725	1.32777	9.67375	5.69044	0.007587	0.001328	0.009674	0.00569	0.980102	-0.592593	0	0.155951	0.274841	7.17634	0	0.0096639	10
1259	2020	0.073779	-0.0071595	4.39883	4.64321	4.64321	0.733138	0.004399	0.004643	0.004643	0.000733		0.152542	1	0.0478966	0.427632	11.199	0.44129	0.0017981	13
1260	2020	0.0548002	-0.00289	1.24969	0.499875	1.24969	0.499875	0.00125	0.0005	0.00125	0.0005	1.00037		1	0.15351	0.482461	5.45494	0	-0.004079	48
1261	2020	0	0	6.53026	1.52373	4.13583	1.7414	0.00653	0.001524	0.004136	0.001741	1.39739		0	0.0464313	0.59324	6.47617	0	0.0136059	47
1262	2020	0.0112734	-0.0015329	1.20828	0.302069	0.302069	0.604138	0.001208	0.000302	0.000302	0.000604	1.00006		1	0.0464313	0.593032	5.95024	0	0.0046154	47
1263	2020	0.0184384	0.0005469	5.45396	2.56657	8.66217	2.24575	0.005454	0.002567	0.008662	0.002246	1.0557	-0.0555338	1	0.0783536	0.224158	6.58858	0	0.0165501	38
1264	2020	0	0	7.26685	1.61486	6.25757	1.61486	0.007267	0.001615	0.006258	0.001615	3.7124	0.0883333	0	0.0756807	0.269328	8.13308	0.379589	-0.11969	12
1265	2020	0	0	1.74173	0.497636	1.49291	0.746454	0.001742	0.000498	0.001493	0.000746	4.12795	0.105114	0	0.0478966	0.314904	7.89387	1.25297	-0.341923	13
1266	2020	0.007688	0.0007638	1.68198	1.03506	4.65778	0.646914	0.001682	0.001035	0.004658	0.000647	0.841087	-0.0533981	1	0.0565182	0.0783439	6.02008	0	-0.0110273	45
1267	2020	0.276662	0.231059	1.23191	0.92393	1.53988	0.307977	0.001232	0.000924	0.00154	0.000308	4.30979	0.0349651	1	0.0767772	0.205922	7.20618	0	0.174447	41
1268	2020	0.0341864	0.0005183	4.01358	1.23495	3.39611	1.54369	0.004014	0.001235	0.003396	0.001544	1.25081		1	0.0464313	0.528228	6.47074	0	-0.0017486	47
1269	2020	0.0390939	-0.0016782	4.83027	1.20757	4.96444	1.47592	0.00483	0.001208	0.004964	0.001476	0.99784	-4.75e-08	1	0.0464313	0.577432	7.33694	0	0.0027169	47
1270	2020	0.0281449	0.0004639	2.93969	1.52053	3.44653	1.72326	0.00294	0.001521	0.003447	0.001723	1.0315		1	0.0767772	0.544298	6.33597	0	0.0402322	41
1271	2020	0.0209406	0.019513	6.47249	3.23625	4.04531	2.22492	0.006472	0.003236	0.004045	0.002225	1.76889	0	1	0.0319763	0.201677	11.0708	0	0.013224	34
1272	2020	0.0373701	0.0061113	5.82969	1.66563	6.87071	2.29024	0.00583	0.001666	0.006871	0.00229	0.960373	-0.0606061	1	0.0464313	0.362738	3.62342	0	0.004219	47
1273	2020	0.0243252	-0.0002065	4.09748	1.07828	2.15657	0.862627	0.004097	0.001078	0.002157	0.000863	2.07751	0.08	1	0.0166647	0.419093	5.78534	0	0.0041106	31
1274	2020	0	0	2.85048	1.03654	1.29567	1.29567	0.00285	0.001037	0.001296	0.001296	1.16127	0.0297619	0	0.0444829	0.383204	6.34044	0.0147875	-0.123454	32
1275	2020	0.0623221	0.0623221	1.69549	1.35639	1.01729	1.35639	0.001695	0.001356	0.001017	0.001356	3.97165	0.1	1	0.0756807	0.0017482	8.78007	0.107116	0.0609026	12
1276	2020	0	0	2.33943	1.27605	0.850702	0.638026	0.002339	0.001276	0.000851	0.000638		0.121678	0	0.0319763	0.0528634	7.35591	0.221486	0.0312715	34
1277	2020	0	0	3.50467	1.75234	3.21262	1.46028	0.003505	0.001752	0.003213	0.00146	1.39269	-0.0526316	0	0.0478966	0.0134424	5.21661	4.42084	-0.357252	13
1278	2020	0.0842078	0.011428	3.89408	0.778816	6.49014	2.07684	0.003894	0.000779	0.00649	0.002077	3.16892	-0.0573747	1	0.0319763	0.506272	9.54907	0.168963	-0.0769637	34
1279	2020	0	0	3.57831	0.688137	4.12882	2.06441	0.003578	0.000688	0.004129	0.002064	3.17802	-0.638298	0	0.0444829	1.28737	6.71911	0.0934309	-0.3712	32
1280	2020	0	0.400207	2.20507	0.882029	0.441014	0.441014	0.002205	0.000882	0.000441	0.000441	1.36345	0.651589	0	0.0565182	0.188023	7.04762	0	-0.0209916	45
1281	2020	0.0266612	0.0183094	5.28953	1.11359	5.28953	1.94877	0.00529	0.001114	0.00529	0.001949	2.19071	-0.638298	1	0.0839075	0	5.3773	0	0.0412261	27
1282	2020	0	0	6.23501	0	9.59233	4.31655	0.006235	0	0.009592	0.004317	1.2529	-0.1625	0	0.13024	0.819389	6.32808	0	-0.0869608	7
1283	2020	0	0	2.37436	1.97863	4.74871	1.97863	0.002374	0.001979	0.004749	0.001979	6.88539	0.129412	0	0.0839075	0.0353982	4.78507	0	-0.49634	27
1284	2020	0.0302666	-0.0189269	2.66721	1.02585	0.615511	1.64136	0.002667	0.001026	0.000616	0.001641	1.09848		1	0.15351	0.491208	7.57113	0	0.0531684	48
1285	2020	0.0015434	-1.15e-05	2.87823	1.62227	4.91915	0.994296	0.002878	0.001622	0.004919	0.000994		0.0574413	1	0.0464313	0.196299	11.4576	0	0.0081331	47
1286	2020	0	0	3.42075	2.2805	7.69669	3.13569	0.003421	0.002281	0.007697	0.003136	1.04677	-0.0856016	0	0.0605088	0.64833	2.90975	0	-0.139589	43
1287	2020	0	0	3.26715	0.502639	3.76979	1.00528	0.003267	0.000503	0.00377	0.001005	1.45625	-0.156863	0	0.0567588	0.550861	4.90628	0	-0.215241	30
1288	2020	0	1.9359	6.1569	1.58888	3.9722	0.993049	0.006157	0.001589	0.003972	0.000993	11.2633		0	0.0319763	0.471633	9.66774	0.11225	-0.199728	34
1289	2020	0.0023022	-0.0064263	5.09187	3.0994	9.29821	1.5497	0.005092	0.003099	0.009298	0.00155	0.962585	-0.015873	1	0.0916006	0.370532	7.84166	0.0317409	-0.0759724	23
1290	2020	0.107056	0.0148051	3.48519	0.746826	1.99154	1.49365	0.003485	0.000747	0.001992	0.001494	13.3155	0.594958	1	0.0565182	0.604514	7.73351	0	0.0499739	45
1291	2020	0	-0.0083476	2.93312	4.10637	3.71529	0.782167	0.002933	0.004106	0.003715	0.000782	2.34203	-0.181425	0	0.101353	0.350218	7.1319	0.147534	-0.0865739	9
1292	2020	0.0390258	0.0014827	2.80014	2.45012	2.10011	0.350018	0.0028	0.00245	0.0021	0.00035		-0.0416667	1	0.0374414	0.0024337	6.74171	0	0.0638549	21
1293	2020	0.0056525	0.0056525	5.0121	1.55548	6.56758	1.72831	0.005012	0.001555	0.006568	0.001728	0.941022	-0.105643	1	0.0481761	0.0759817	5.32232	0	0.0185135	33
1294	2020	0.0319479	0.0135123	3.47349	2.74223	4.20475	0.365631	0.003473	0.002742	0.004205	0.000366	1.89941	0	1	0.0558451	0.531377	8.19659	0.0380969	-0.000478	14
1295	2020	0.0600484	-0.004482	3.00639	0.375799	1.87899	0	0.003006	0.000376	0.001879	0	6.48341	-1.29e-08	1	0.0374414	0.0901471	9.40885	0.0437509	0.166215	21
1296	2020	0.042608	-0.192944	1.00267	1.67112	1.50401	0.835561	0.001003	0.001671	0.001504	0.000836	3.18759	-0.0453194	1	0.232579	0.993357	7.95445	0.0032466	0.303183	22
1297	2020	0.0297634	0.0247808	0	0	0	0	0	0	0	0	0.748182	-0.15435	1	0.0481761	0.145086	7.88527	0	0.0466107	33
1298	2020	0.149325	-0.0211997	12.2034	4.13223	16.975	1.65289	0.012203	0.004132	0.016975	0.001653	4.1059	-0.0869565	1	0.0767772	0.405242	9.97337	0	0.110405	41
1299	2020	0	-0.0183703	4.18502	0.660793	6.1674	4.40529	0.004185	0.000661	0.006167	0.004405	0.897213	-0.110497	0	0.0567588	0.644695	4.89416	0	-0.647355	30
1300	2020	0.0726529	0.0726529	4.29307	0.286205	4.00687	0.858615	0.004293	0.000286	0.004007	0.000859	2.49024	0.0632184	1	0.0481761	0.0711496	8.37643	0	0.139433	33
1301	2020	0.0099723	-0.0144337	3.85902	2.05814	2.57268	1.02907	0.003859	0.002058	0.002573	0.001029	1.10126	-0.0357143	1	0.0505564	0.158526	7.10646	0	-0.0609736	18
1302	2020	0.0085467	-0.0118595	7.25745	2.41915	12.7324	2.29183	0.007257	0.002419	0.012732	0.002292	0.909389		1	0.0464313	0.349184	6.31264	0	-0.0095835	47
1303	2020	0.0522384	0.0219774	2.50455	1.13843	3.64299	0	0.002505	0.001138	0.003643	0	1.32947	0.0430556	1	0.113424	0.423366	8.41964	0.0015549	0.0214361	39
1304	2020	0	0	11.2976	1.61394	5.8102	3.87347	0.011298	0.001614	0.00581	0.003873	0.877655	-0.0942878	0	0.0444829	0.526626	7.4401	0	0.0536439	32
1305	2020	0.0105815	-0.0061113	3.99073	2.7034	6.69413	1.1586	0.003991	0.002703	0.006694	0.001159	0.92147		1	0.0464313	0.42054	5.4821	0	0.0172313	47
1306	2020	0.047115	-0.0067609	7.76765	0.337724	10.1317	3.03951	0.007768	0.000338	0.010132	0.00304	1.01161		1	0.15351	0.408223	4.41769	0	-0.112788	48
1307	2020	0.0089987	0.0089987	4.90063	0.544514	3.26708	0.816771	0.004901	0.000545	0.003267	0.000817	1.47308	0.0412018	1	0.0505564	0.385809	6.75268	0	0.0689993	18
1308	2020	0.0100168	0.0041598	4.27948	1.81055	7.73599	1.48136	0.004279	0.001811	0.007736	0.001481	1.00774	-0.0293871	1	0.0310074	0.0330833	6.51103	0	0.0107326	44
1309	2020	0.0066435	-0.0057508	3.39229	1.21153	8.60189	3.14999	0.003392	0.001212	0.008602	0.00315	0.962076	0.0288115	1	0.0310074	0.020068	6.52931	0	-0.0540133	44
1310	2020	0	0	4.82897	2.41449	4.82897	0.804829	0.004829	0.002414	0.004829	0.000805	1.52886	-0.0434783	0	0.0505564	0.213405	7.05893	0	0.114975	18
1311	2020	0	-0.0493126	4.86287	1.55612	6.02996	2.72321	0.004863	0.001556	0.00603	0.002723	1.48553	-3.97e-08	0	0.0319763	0.0039842	8.01139	0	0.0056208	34
1312	2020	0.0080859	-0.0353031	1.41022	0.313381	1.88029	0.940144	0.00141	0.000313	0.00188	0.00094	0.88774	0.0231707	1	0.0558451	0.213341	6.15189	0	-0.0688922	14
1313	2020	0.187999	-0.106018	2.05867	0	1.544	0.772002	0.002059	0	0.001544	0.000772	3.19306		1	0.0403823	0.28328	5.21771	0	0.390686	40
1314	2020	0.0111858	9.32e-05	4.61956	4.07609	5.43478	1.63044	0.00462	0.004076	0.005435	0.00163	0.870313	-0.380117	1	0.23059	0.263474	6.79026	0.0020772	0.0154283	25
1315	2020	0.0480318	-0.103171	6.97512	5.11509	8.37015	3.72006	0.006975	0.005115	0.00837	0.00372	1.19895	-0.116049	1	0.0464313	0.710385	5.44105	0	0.0534893	47
1316	2020	0	-0.0230023	6.57277	2.50391	6.88576	3.75587	0.006573	0.002504	0.006886	0.003756	1.30737	-0.247863	0	0.0767772	0.0862046	3.96566	0	-0.118361	41
1317	2020	0.0130969	0.0130969	2.53991	1.45138	5.80551	0.725689	0.00254	0.001451	0.005806	0.000726	0.843441	-0.125	1	0.0565182	0.0705587	5.53064	0	0.0028476	45
1318	2020	0.0318488	-0.110406	3.64641	1.65746	3.64641	1.32597	0.003646	0.001657	0.003646	0.001326	1.23727	-0.0085179	1	0.0319763	0.627741	5.8729	0	0.0065427	34
1319	2020	0.0189261	-0.0002384	1.40647	1.12518	3.09423	0.843882	0.001406	0.001125	0.003094	0.000844	1.08623	-0.0588235	1	0.113424	0.471085	7.58405	0	0.0197427	39
1320	2020	0.276662		4.54133	2.0436	4.54133	0.454133	0.004541	0.002044	0.004541	0.000454	3.91536		1	0.0319763	0	6.46315	0.0836696	-0.0753822	34
1321	2020	0.0058741	-0.0007169	3.08792	2.9254	3.08792	2.11279	0.003088	0.002925	0.003088	0.002113	1.14764	0.0136986	1	0.0495147	0.477642	7.00012	0.0063966	0.0217543	17
1322	2020	0	0	2.00036	0.909256	2.72777	1.45481	0.002	0.000909	0.002728	0.001455	1.09306	-0.0287356	0	0.0478966	0.0867683	5.23303	21.9576	-0.475314	13
1323	2020	0.0001746	-0.0014932	3.77526	0.888297	3.99734	1.55452	0.003775	0.000888	0.003997	0.001555	2.12676	0.116883	1	0.0657679	0.535347	8.22229	0	0.0429321	42
1324	2020	0.0191378	0.0154934	5.72309	1.98107	7.48404	4.84262	0.005723	0.001981	0.007484	0.004843	1.15362	-0.193449	1	0.0657679	0.295182	7.77168	0	0.0562935	42
1325	2020	0	-0.0401678	6.90449	3.22209	13.3487	5.06329	0.006904	0.003222	0.013349	0.005063	1.69803	-0.344523	0	0.0319763	0.227521	6.99953	0	-0.203988	34
1326	2020	0	0	7.42574	3.46535	3.9604	2.9703	0.007426	0.003465	0.00396	0.00297	3.29226	0.0467944	0	0.0319763	0.250121	8.84081	0.0675551	-0.0652433	34
1327	2020	0	0	3.79673	1.75234	8.17757	3.21262	0.003797	0.001752	0.008178	0.003213	1.42559	-0.0853995	0	0.0319763	0.175172	3.30263	0.0119056	-0.26887	34
1328	2020	0	-0.27735	0.677966	0	0	0.677966	0.000678	0	0	0.000678	0.98033	-0.147059	0	0.0319763	0.0686928	5.76454	0.252618	-0.101781	34
1329	2020	0.0093132	0.0014338	5.57428	1.42598	7.00026	1.42598	0.005574	0.001426	0.007	0.001426	1.02002	-1.63e-08	1	0.0310074	0.0149039	5.7915	0	0.0099977	44
1330	2020	0	0	2.96247	0.987492	1.64582	0.987492	0.002962	0.000987	0.001646	0.000987	6.11365	0.389068	0	0.0478966	0.373213	9.46619	0.522659	-0.111711	13
1331	2020	0	0	3.06614	0.43802	1.75208	0.43802	0.003066	0.000438	0.001752	0.000438	3.96724	-0.409091	0	0.0478966	0.0275834	3.63165	0.0851852	-0.869283	13
1332	2020	0.0216159	-0.114206	5.02991	2.03915	7.34095	2.17509	0.00503	0.002039	0.007341	0.002175	1.38435	-0.303797	1	0.155951	0.40141	7.30748	0	-0.0329413	10
1333	2020	0	0	2.34009	0	1.17005	0.390016	0.00234	0	0.00117	0.00039	13.9749	0.2	0	0.0756807	0.751852	1.3712	1.40196	-0.206667	12
1334	2020	0	0	3.41807	0	4.05896	1.28178	0.003418	0	0.004059	0.001282	4.45196	0.142251	0	0.0319763	0.190124	9.19219	0.270205	-0.0115009	34
1335	2020	0	-0.0031451	4.75373	4.88578	8.58312	1.32048	0.004754	0.004886	0.008583	0.00132		-0.0730932	0	0.23059	0.0281011	3.85012	0	-0.118331	25
1336	2020	0	0	0.95057	0.95057	1.42586	0.95057	0.000951	0.000951	0.001426	0.000951	0.622033	-0.0346535	0	0.0558451	0.0337065	3.71814	0	-0.0286358	14
1337	2020	0	-0.0079035	3.5515	1.52207	9.13242	2.2831	0.003551	0.001522	0.009132	0.002283	1.12094	-0.14094	0	0.0567588	0	1.89786	0	-0.639849	30
1338	2020	0	0	6.10194	0.717875	3.23044	0.717875	0.006102	0.000718	0.00323	0.000718	4.05193	0.288568	0	0.0478966	0.0387702	8.19102	0.389594	-0.0618705	13
1339	2020	0.0199845	1.75e-05	3.67034	2.002	6.00601	3.33667	0.00367	0.002002	0.006006	0.003337	1.33663	-0.0731908	1	0.0767772	0.7108	6.98094	0	-0.0164945	41
1340	2020	0.0709185	-0.0290841	5.80685	3.9731	9.1687	1.52812	0.005807	0.003973	0.009169	0.001528	2.4806	-0.0839895	1	0.0319763	0.0181931	6.0674	0	0.0284245	34
1341	2020	0.0284	0.0284	3.26744	1.96046	5.71802	1.47035	0.003267	0.00196	0.005718	0.00147	1.78366	-0.212093	1	0.070184	0.166364	8.07415	0.0056736	-0.0367415	2
1342	2020	0.0032177	-0.0084475	8.18331	4.90998	12.5477	1.09111	0.008183	0.00491	0.012548	0.001091	0.627503	-0.245902	1	0.315093	0.266626	3.80659	0	-0.0161924	29
1343	2020	0.0134429	-0.0113827	3.97984	5.57177	7.1637	1.32661	0.00398	0.005572	0.007164	0.001327	1.56796	-0.272727	1	0.0567588	0.483946	9.72475	0.0213915	-0.142408	30
1344	2020	0	0	0.28777	0	3.74101	0.28777	0.000288	0	0.003741	0.000288	0.928419	-0.127572	0	0.0565182	0.0814018	4.16799	0	-0.0616984	45
1345	2020	0.0129177	-0.0245343	3.12378	1.95236	6.63803	2.34284	0.003124	0.001952	0.006638	0.002343	1.40785	0.0294118	1	0.101353	0.251452	5.47915	0.0165642	0.118256	9
1346	2020	0.053709	0.0238788	9.78573	2.53079	11.6416	6.0739	0.009786	0.002531	0.011642	0.006074	1.54391	-0.031746	1	0.155951	0.532518	8.53416	0.0067088	-0.0098169	10
1347	2020	0	0	6.67483	2.44744	7.00857	2.00245	0.006675	0.002447	0.007009	0.002002	1.82943	-0.0208334	0	0.338912	0.628557	6.73287	0	0.0401703	11
1348	2020	0.0296933	-0.0072296	2.01099	0.536265	1.2066	0.804397	0.002011	0.000536	0.001207	0.000804	2.05184	0.216667	1	0.0464313	0.624438	8.48667	0	0.0238261	47
1349	2020	0.0233195	0.0077076	3.28326	1.88788	11.1631	0.656653	0.003283	0.001888	0.011163	0.000657	1.07114	-4.44e-08	1	0.0565182	0.0580792	8.35606	0	0.0266816	45
1350	2020	0	-0.003632	0	0	0	0	0	0	0	0	1.50188		0	0.0505564	0.157267	3.20182	0	-0.105093	18
1351	2020	0	0	5.6565	0.685636	6.68495	1.37127	0.005656	0.000686	0.006685	0.001371	0.695397	-0.228032	0	0.0403823	0.293369	2.77109	0	0.113462	40
1352	2020	0.0056689	-0.0450276	5.29101	2.15559	9.6022	0.587889	0.005291	0.002156	0.009602	0.000588	1.32315	-0.0803571	1	0.101353	0.496482	8.63276	0.0499214	0.0001081	9
1353	2020	0	0	7.7821	1.29702	6.48508	2.59403	0.007782	0.001297	0.006485	0.002594	1.79021	-0.0025598	0	0.0965287	0.280064	6.58717	0.217759	-0.0494841	36
1354	2020	0	3.11348	5.8	2.4	5.8	1.2	0.0058	0.0024	0.0058	0.0012	5.58803		0	0.0478966	0.454839	7.62881	0.121746	-0.0865049	13
1355	2020	0	0	5.04232	0.540249	4.68215	0.360166	0.005042	0.00054	0.004682	0.00036	3.15975	0.278689	0	0.0478966	0.0717574	6.05076	3.01336	-0.290853	13
1356	2020	0	0	4.13223	1.14784	2.52525	3.21396	0.004132	0.001148	0.002525	0.003214	3.60052	-0.0601504	0	0.0478966	0.331402	5.17414	0.0493749	-0.058409	13
1357	2020	0	-0.0181933	4.88759	3.74715	6.02802	1.46628	0.004888	0.003747	0.006028	0.001466	1.24096	0.133333	0	0.0824786	0.448019	7.25774	0.0017415	-0.0088	19
1358	2020	0	0	2.32019	2.32019	4.64037	1.74014	0.00232	0.00232	0.00464	0.00174	1.59641	0.0016461	0	0.0319763	0.363763	2.89852	0	-0.014176	34
1359	2020	0.0062744	0.0001459	5.08896	2.33715	12.7413	1.69632	0.005089	0.002337	0.012741	0.001696	0.991051	-0.0512821	1	0.0565182	0.0617047	9.77331	0	0.0234378	45
1360	2020	0	0	6.88195	2.11752	11.6464	1.58814	0.006882	0.002118	0.011646	0.001588	1.57903	-0.0910891	0	0.0849206	0.3441	5.13023	0.0850637	-0.0499827	37
1361	2020	0.0183231	-0.0582797	5.0452	1.2613	6.51671	2.94303	0.005045	0.001261	0.006517	0.002943	0.858903		1	0.15351	0.218092	3.80928	0	-0.0179691	48
1362	2020	0.0344741	-0.0050724	2.20386	1.21212	3.41598	0.330579	0.002204	0.001212	0.003416	0.000331	1.90514	0.218214	1	0.163241	0.4458	9.46061	0.0474842	0.0205686	6
1363	2020	0.104619	0.0220316	5.4672	4.47316	6.95825	2.98211	0.005467	0.004473	0.006958	0.002982	1.36886	-0.192409	1	0.0657679	0.294251	6.22243	0	0.0869348	42
1364	2020	0.0096038	-0.0005424	5.80255	3.35077	7.35534	4.33148	0.005803	0.003351	0.007355	0.004331	1.0754	-0.0361885	1	0.0166647	0.157907	8.25944	0	0.0133107	31
1365	2020	0.0036189	-0.0148173	7.74605	1.51883	10.6318	6.3791	0.007746	0.001519	0.010632	0.006379	1.00889	-0.290305	1	0.0403823	0.41699	6.74778	0	-0.128439	40
1366	2020	0.0198993	0.0013122	8.47458	3.50672	10.8124	0.292227	0.008475	0.003507	0.010812	0.000292	0.843199	-0.106022	1	0.0824786	0.0166446	5.37394	0.0097574	-0.0115529	19
1367	2020	0.0031586	-0.0320405	3.61902	0.658003	5.92203	1.15151	0.003619	0.000658	0.005922	0.001152		-0.0178571	1	0.338912	0.683681	10.9299	0	0.0790482	11
1368	2020	0.0202866	-0.0205303	0.919681	0.30656	0.919681	0.30656	0.00092	0.000307	0.00092	0.000307	1.20625	0.0556901	1	0.0565182	0.169503	6.00932	0	0.0292995	45
1369	2020	0	0	6.62829	3.663	6.45386	1.221	0.006628	0.003663	0.006454	0.001221		0.111111	0	0.0319763	0.333477	7.54338	0.283391	-0.199081	34
1370	2020	0.0426406	-0.0009521	0.519391	0	0.34626	0.34626	0.000519	0	0.000346	0.000346	1.57195	0.0370371	1	0.0464313	0.448995	8.32575	0	0.0189376	47
1371	2020	0.0778886	-0.0040635	6.01604	2.33957	4.67914	1.67112	0.006016	0.00234	0.004679	0.001671	3.05415	-0.133333	1	0.0319763	0.0144746	7.64637	0	0.125705	34
1372	2020	0.0408833	0.00163	0.501253	0	0.250627	0	0.000501	0	0.000251	0	1.41905	0.0990099	1	0.0464313	0.474969	8.70282	0	0.0077485	47
1373	2020	0	0	4.32475	2.55553	5.50423	1.17948	0.004325	0.002556	0.005504	0.001179	2.8259	0.0368475	0	0.0319763	0.368373	8.77143	0.170139	0.0032593	34
1374	2020	0	0	3.66748	0	1.22249	0	0.003667	0	0.001222	0	3.39192		0	0.0756807	0.333811	2.66612	0	-0.313432	12
1375	2020	0.0494389	-0.0018779	4.004	1.12613	6.25626	2.002	0.004004	0.001126	0.006256	0.002002	1.59595	0.0637255	1	0.0464313	0.397942	9.69745	0	0.0259774	47
1376	2020	0.0408824	0.0408824	12.2034	4.42696	15.9862	1.22971	0.012203	0.004427	0.015986	0.00123	1.67802	0.22032	1	0.0319763	0.0569224	6.53351	0.131951	0.0281644	34
1377	2020	0.0344184	0.0271176	2.184	0.819001	4.368	0.273	0.002184	0.000819	0.004368	0.000273	1.66389	-0.0666667	1	0.0403823	0	7.28607	0	0.0744405	40
1378	2020	0	0	2.43902	1.62602	2.71003	0.271003	0.002439	0.001626	0.00271	0.000271	1.03622	0.0833334	0	0.0478966	0.0117718	4.7966	4.38908	-0.209751	13
1379	2020	0.0032237	0.0013605	3.89575	0.537346	5.77646	2.41805	0.003896	0.000537	0.005776	0.002418	1.60367	-0.0191122	1	0.0839075	0.196478	8.14474	0	-0.0062938	27
1380	2020	0.0060749	-0.00022	5.38244	0.849858	5.66572	1.13314	0.005382	0.00085	0.005666	0.001133	4.42709	-0.118644	1	0.177165	0.220677	9.56058	0.0366864	0.0885033	24
1381	2020	0.0146939	0.0011173	5.7398	1.70068	6.16497	2.33844	0.00574	0.001701	0.006165	0.002338	1.38223	-0.12191	1	0.0319763	0.110199	6.34352	0	-0.0478629	34
1382	2020	0.0898145	0.0898145	5.47495	2.87435	6.43307	0.958117	0.005475	0.002874	0.006433	0.000958	2.78757	0.0721212	1	0.101353	0.167926	8.5738	0.0145798	0.112192	9
1383	2020	0.0089099	-0.0023766	4.87805	4.26829	7.62195	3.35366	0.004878	0.004268	0.007622	0.003354	1.79035	0.0204081	1	0.0495147	0.353567	7.44526	0.0297434	0.0109624	17
1384	2020	0	0	4.75501	1.65392	5.16849	1.86066	0.004755	0.001654	0.005168	0.001861	3.39721	3.22e-08	0	0.0756807	0.0048877	2.97377	6.93192	-2.15824	12
1385	2020	0	0	6.4704	1.29408	12.6173	2.91168	0.00647	0.001294	0.012617	0.002912	0.622033	-0.0690909	0	0.0567588	0.144068	6.44799	0	0.0088757	30
1386	2020	0.0501255	-0.0119148	4.7356	1.57853	7.89266	1.77585	0.004736	0.001579	0.007893	0.001776	0.622033	-0.513749	1	0.0567588	0.106553	7.36182	0.0122017	-0.102388	30
1387	2020	0	0	7.21868	2.12314	7.21868	5.09554	0.007219	0.002123	0.007219	0.005096	1.31597	-0.0484849	0	0.0444829	0.403025	6.01342	0	-0.0024609	32
1388	2020	0.074568	-0.0047911	6.20292	5.75986	5.75986	0.443066	0.006203	0.00576	0.00576	0.000443	0.697165	1.35e-08	1	0.0464313	0	4.1107	0	0.0827232	47
1389	2020	0.0524696	-0.0018802	5.16351	2.7047	4.17999	3.9341	0.005164	0.002705	0.00418	0.003934	6.06842	0.0492034	1	0.0843218	0.0233912	9.55409	0.0648106	0.122162	35
1390	2020	0	-0.0749275	6.64452	3.17781	5.77784	1.15557	0.006645	0.003178	0.005778	0.001156	1.79084	0	0	0.0767772	0.0970726	9.16168	0	0.0519514	41
1391	2020	0.276662	0.276662	8.53586	6.28334	8.77297	3.91227	0.008536	0.006283	0.008773	0.003912	3.14154	0.0421053	1	0.0767772	0.849192	8.66057	0	0.121127	41
1392	2020	0	0	5.08021	2.94118	6.14973	1.87166	0.00508	0.002941	0.00615	0.001872	1.20523	-0.0588235	0	0.0319763	0.557379	7.57684	0	0.0205384	34
1393	2020	0.0072783	0.0016856	7.68321	1.6253	13.0024	2.21631	0.007683	0.001625	0.013002	0.002216	1.00295	-0.0316742	1	0.0310074	0.0060711	6.73338	0	0.0070397	44
1394	2020	0	0	0	0	0	0	0	0	0	0	2.43442	-1.94e-09	0	0.0464313	0.0139827	4.54167	0	0.216766	47
1395	2020	0.0091668	-0.0046623	1.24347	0.497389	2.23825	0	0.001243	0.000497	0.002238	0	0.913982	0.209434	1	0.0565182	0.058078	5.6387	0	0.0044635	45
1396	2020	0	0	7.57257	3.36559	8.83466	2.10349	0.007573	0.003366	0.008835	0.002103	1.41822	-0.0840517	0	0.15351	0.194837	6.19806	0.000739	0.0258562	48
1397	2020	0	0	0	0	0	0	0	0	0	0	5.79721	-0.0346321	0	0.0478966	0.0411844	7.56661	1.96905	-0.642834	13
1398	2020	0.0701387	-0.0695911	3.6753	2.39693	4.31448	0.639182	0.003675	0.002397	0.004314	0.000639	4.20372	0.0458489	1	0.070184	0.467772	10.3647	0.0046108	0.140027	2
1399	2020	0	0	5.39762	1.07953	5.51757	3.11863	0.005398	0.00108	0.005518	0.003119	0.965338	-0.368421	0	0.0481761	0.467412	5.29804	0	-0.101372	33
1400	2020	0	0	2.673	0.891001	3.267	1.782	0.002673	0.000891	0.003267	0.001782	3.70426	0.559585	0	0.0478966	0.132883	7.22997	0.044455	-0.036012	13
1401	2020	0.0163116	0.0020796	1.7618	0.352361	2.11416	0.528541	0.001762	0.000352	0.002114	0.000529	1.55775	-0.0867606	1	0.0567588	0.477339	9.6931	0	-0.164338	30
1402	2020	0.0093644	-0.0178499	2.95712	0.492854	3.20355	1.23213	0.002957	0.000493	0.003204	0.001232			1	0.0567588	0.563076	5.86592	0	0.0071122	30
1403	2020	0.0151625	-0.0398537	5.46448	2.03579	7.17883	2.67867	0.005464	0.002036	0.007179	0.002679	0.903374	-0.0357143	1	0.0843218	0.242229	9.31648	0.0694537	-0.0059613	35
1404	2020	0.0048667	-0.0581647	0	0	0	0	0	0	0	0	1.8193	-0.333954	1	0.0558451	0.333128	8.3074	0.031017	0.0108644	14
1405	2020	0	0	8.43023	4.65116	8.13954	1.74419	0.00843	0.004651	0.00814	0.001744	1.17256	-0.22	0	0.0767772	0.199054	5.96713	0	-0.708207	41
1406	2020	0.021795	-0.02427	6.12037	1.36008	7.82047	4.08024	0.00612	0.00136	0.00782	0.00408	1.66719	0.0490196	1	0.0657679	0.233531	6.83544	0	0.0918945	42
1407	2020	0	0	2.87908	2.68714	5.37428	0.191939	0.002879	0.002687	0.005374	0.000192	1.13859	-0.2	0	0.0567588	0.934451	3.67462	0	-1.40809	30
1408	2020	0.0382636	-6.37e-05	4.87805	0.542005	9.03342	1.26468	0.004878	0.000542	0.009033	0.001265	1.34766	-0.167053	1	0.0464313	0.451856	8.32323	0	0.0666873	47
1409	2020	0	0	7.50221	1.32392	7.0609	2.64784	0.007502	0.001324	0.007061	0.002648	0.995555	-0.011359	0	0.0319763	0.226707	4.67969	0	-0.030081	34
1410	2020	0.0160506	-0.0077761	6.86642	2.62172	9.61298	3.99501	0.006866	0.002622	0.009613	0.003995	1.21982	0.692308	1	0.0374414	0.410593	7.6598	0.0073897	-0.0150725	21
1411	2020	0.027531	-0.0085129	7.85063	5.0923	4.0314	3.60704	0.007851	0.005092	0.004031	0.003607	1.79769	0	1	0.101353	0.366102	8.62429	0.0473794	0.0477404	9
1412	2020	0	-0.0932121	5.77558	1.65017	6.27063	4.62046	0.005776	0.00165	0.006271	0.00462	1.68927	-0.264544	0	0.1123	0.541481	7.89027	0	-0.0641353	46
1413	2020	0.0025067	-0.111888	5.67108	2.23406	8.42069	3.09332	0.005671	0.002234	0.008421	0.003093	2.89351	-0.184971	1	0.0605088	0.680513	10.338	0	-0.0426738	43
1414	2020	0.0276607	-0.150737	7.51503	2.50501	15.5311	0	0.007515	0.002505	0.015531	0	3.08818	-0.2	1	0.0319763	0	4.93363	0	0.109156	34
1415	2020	0		0.91659	0.91659	5.04125	0	0.000917	0.000917	0.005041	0	1.23536		0	0.0478966	0.346167	2.43304	6.49004	-1.25018	13
1416	2020	0.0241241	0.008766	0.718907	0.718907	2.87563	0.718907	0.000719	0.000719	0.002876	0.000719	0.622033		1	0.0464313	0	2.36405	0	-0.0503542	47
1417	2020	0	0	6.48464	1.70649	4.43686	2.73037	0.006485	0.001706	0.004437	0.00273	2.72097	0.0225807	0	0.0565182	0.190487	8.08812	0	0.0527564	45
1418	2020	0.0367382	-0.0569746	4.33369	2.16685	13.0011	6.68092	0.004334	0.002167	0.013001	0.006681	1.57394	-0.0941176	1	0.0783536	0.163811	7.29911	0.0180621	0.02956	38
1419	2020	0.0804788	-0.0437578	3.55398	1.55486	1.99911	1.77699	0.003554	0.001555	0.001999	0.001777	1.51577		1	0.0403823	0.681007	7.31138	0	0.0786519	40
1420	2020	0.019944	-0.0423875	3.82775	1.19617	5.26316	1.43541	0.003828	0.001196	0.005263	0.001435	0.853682	-0.044919	1	0.0567588	0.298396	8.34246	0	-0.0522686	30
1421	2020	0.092818	0.0597698	8.11757	0.979706	9.6571	2.23933	0.008118	0.00098	0.009657	0.002239	2.97461	-0.102501	1	0.0756807	0.388685	9.74776	0.0589185	0.154979	12
1422	2020	0.0084557	0.0048665	1.97122	0.394244	4.13956	1.18273	0.001971	0.000394	0.00414	0.001183	0.970211		1	0.0310074	0.0146166	5.49976	0	0.009555	44
1423	2020	0.0913985	-0.160827	9.37367	6.69269	5.53899	2.13038	0.009374	0.006693	0.005539	0.00213	5.0697	0.214337	1	0.0657679	0.583415	11.8436	0	0.182287	42
1424	2020	0.007859	0.0069454	4.02222	0.957671	7.8529	0.957671	0.004022	0.000958	0.007853	0.000958	0.963488	0.0137457	1	0.0310074	0.129318	5.60704	0	0.0061198	44
1425	2020	0	0	6.1618	3.77658	6.95687	1.19261	0.006162	0.003777	0.006957	0.001193	2.40863	0.0962566	0	0.0478966	0.0490678	6.34125	37.1547	-0.487963	13
1426	2020	0.0972502	-0.0191117	9.84476	2.08254	16.975	4.16509	0.009845	0.002083	0.016975	0.004165	2.99033	-0.0884956	1	0.15351	0.262952	11.8436	0.0408739	0.0739944	48
1427	2020	0.0222498	0.0039342	7.92932	4.75759	16.975	5.89035	0.007929	0.004758	0.016975	0.00589	1.28581	-0.0823342	1	0.101353	0.0835744	5.88105	0	-0.0295964	9
1428	2020	0	0	2.67797	1.33899	3.1243	0.446329	0.002678	0.001339	0.003124	0.000446	1.92651	0.307692	0	0.0478966	0.0458638	5.79951	2.79754	-0.234707	13
1429	2020	0.0062687	0.0017411	7.24282	0.613798	8.34765	1.59587	0.007243	0.000614	0.008348	0.001596	0.958559	-0.0229008	1	0.0310074	0.0261351	7.20402	0	0.0065188	44
1430	2020	0	0	0.725689	0	0	0	0.000726	0	0	0	2.22329	-1.49e-08	0	0.0319763	0	2.18154	0.392426	0.142828	34
1431	2020	0.0037642	-0.0001213	5.34902	4.41294	7.22118	0.802354	0.005349	0.004413	0.007221	0.000802	0.981021	-0.0312094	1	0.0565182	0.060822	7.46224	0	0.0098958	45
1432	2020	0.0035985	-0.0003725	1.92641	0.577923	5.58659	0.770564	0.001926	0.000578	0.005587	0.000771	1.00063	-0.0286055	1	0.0310074	0.0709812	6.54528	0	0.0116364	44
1433	2020	0	0	5.52995	3.91705	6.2212	2.53456	0.00553	0.003917	0.006221	0.002535	1.53093	0.111111	0	0.0916006	0.608403	5.42408	0.020114	-0.0800894	23
1434	2020	0.0556886	0.0063079	1.09649	0.438596	1.53509	0.438596	0.001096	0.000439	0.001535	0.000439	1.10499		1	0.15351	0.432519	5.54262	0	0.0156303	48
1435	2020	0	0	1.92982	0.877193	4.21053	1.40351	0.00193	0.000877	0.004211	0.001404	2.99238	0.1625	0	0.0478966	0.172344	9.6922	0.0951469	0.0641891	13
1436	2020	0.0505382	-0.0048998	7.92393	6.69269	8.55785	1.90174	0.007924	0.006693	0.008558	0.001902	2.98246	0.0159575	1	0.070184	0.109813	10.1768	0.00332	0.0916488	2
1437	2020	0	0	3.02801	0.757002	1.51401	0	0.003028	0.000757	0.001514	0	0.997785	0.5	0	0.070184	0.330723	7.55396	0	0.0311029	2
1438	2020	0	0	3.65195	2.06415	5.7161	0.635122	0.003652	0.002064	0.005716	0.000635	1.15452	-0.235294	0	0.123769	0.374398	6.03832	0	-0.237411	8
1439	2020	0	0	3.38409	2.11506	11.8443	3.38409	0.003384	0.002115	0.011844	0.003384	1.84369	-4.75e-08	0	0.0567588	0.0156387	2.50238	0	-0.590032	30
1440	2020	0	-0.0048803	4.74416	0	5.76076	2.03321	0.004744	0	0.005761	0.002033	0.715769	-0.217593	0	0.0767772	0.250196	3.85158	0	-0.0797783	41
1441	2020	0	0	1.59426	1.99283	3.32138	0.53142	0.001594	0.001993	0.003321	0.000531	1.4199	-0.0915418	0	0.0505564	0.940429	5.27336	0	0.02787	18
1442	2020	0	-0.0070564	5.78908	5.53738	9.43871	2.13944	0.005789	0.005537	0.009439	0.002139	1.04778	-0.6	0	0.1123	0.441405	8.37538	0	-0.0028614	46
1443	2020	0.0006991	-0.0647805	4.41908	3.31431	6.81274	0.736513	0.004419	0.003314	0.006813	0.000737		-0.527578	1	0.177165	0.419383	9.42183	0.0032326	0.0228087	24
1444	2020	0.122026	0.0194179	4.09486	1.19433	3.58301	2.04743	0.004095	0.001194	0.003583	0.002047	1.73878	-0.0535714	1	0.0843218	0.185894	10.0613	0.0260951	0.0820046	35
1445	2020	0	0	5.28518	3.08302	5.06496	0.660647	0.005285	0.003083	0.005065	0.000661	1.29612	-0.25	0	0.0478966	0.25527	3.21519	0.711194	-0.592931	13
1446	2020	0	-0.0145523	2.40481	1.2024	2.80561	0.400802	0.002405	0.001202	0.002806	0.000401	1.29915	0	0	0.0403823	0.101232	7.57563	0	0.0349383	40
1447	2020	0.0396846	0.0015447	7.76398	3.26087	11.8012	2.01863	0.007764	0.003261	0.011801	0.002019	2.24312	0.0159575	1	0.232579	0.2973	9.05096	0	0.0690645	22
1448	2020	0	0	5.04323	1.44092	3.122	1.44092	0.005043	0.001441	0.003122	0.001441		0.247417	0	0.0319763	0.380448	9.81366	0.232823	-0.0430893	34
1449	2020	0.0496409	-0.048552	5.62588	2.25035	5.90717	0.562588	0.005626	0.00225	0.005907	0.000563	0.865873	-0.025641	1	0.0319763	0.0004847	3.33906	0	-0.0273873	34
1450	2020	0.0288605	0.0080216	6.05327	1.6142	4.64084	1.81598	0.006053	0.001614	0.004641	0.001816	1.02078	0.0806916	1	0.0464313	0.46265	8.19882	0	0.0001705	47
1451	2020	0	0	3.12207	0.624415	2.80987	0.312207	0.003122	0.000624	0.00281	0.000312	1.03262	-0.0555555	0	0.0767772	0.506672	3.85544	0	-0.032218	41
1452	2020	0.0615116	0.0145281	8.63192	5.37459	7.81759	0.814332	0.008632	0.005375	0.007818	0.000814	2.10043	0.0586957	1	0.0565182	0.183448	10.8756	0	0.0962853	45
1453	2020	0	0	6.36456	3.56415	5.60081	3.05499	0.006365	0.003564	0.005601	0.003055	13.5608	1.91289	0	0.0478966	0	6.80625	77.931	-1.31087	13
1454	2020	0.0192691	-0.051556	4.47658	0.344353	4.47658	2.06612	0.004477	0.000344	0.004477	0.002066	2.88003	0.0431236	1	0.0403823	0.234909	9.57759	0	0.0853585	40
1455	2020	0.0050472	-0.0005582	3.55578	1.48846	8.43463	0.826925	0.003556	0.001488	0.008435	0.000827	1.01553	-0.0054903	1	0.0310074	0.0544385	9.46088	0	0.0066402	44
1456	2020	0.0329778	-0.0287488	3.47597	2.1575	6.59235	0.599305	0.003476	0.002157	0.006592	0.000599	1.61339	0	1	0.23059	0.225941	8.83992	0.0033116	0.0853255	25
1457	2020	0.028578	-0.0158932	1.909	1.59084	4.77251	0.636335	0.001909	0.001591	0.004773	0.000636	1.2067	-0.1	1	0.0558451	0.222541	8.6183	0.0224327	0.118673	14
1458	2020	0.0369282	0.0262893	4.25411	3.40329	3.97051	5.10494	0.004254	0.003403	0.003971	0.005105	0.880336	-0.0955414	1	0.0849206	0.0270214	5.2776	0.0205126	-0.0211294	37
1459	2020	0.0331393	0.0165066	5.19826	3.38491	6.40716	1.57157	0.005198	0.003385	0.006407	0.001572	1.7466	0.0152	1	0.0319763	0.250223	7.20183	0	-0.0225442	34
1460	2020	0	0	7.18232	6.69269	14.3646	4.41989	0.007182	0.006693	0.014365	0.00442	1.21925	-0.120235	0	0.0767772	0.464371	4.59191	0	-0.0035629	41
1461	2020	0.0021908	-0.0573316	7.64656	1.27443	8.07137	2.83206	0.007647	0.001274	0.008071	0.002832	1.46683	-0.327273	1	0.0605088	0.368167	8.92542	0	-0.0770073	43
1462	2020	0		2.22181	0.925754	2.22181	1.11091	0.002222	0.000926	0.002222	0.001111	2.94994		0	0.0839075	0.613281	6.15321	0	-0.586314	27
1463	2020	0	0.117435	6.61241	1.01729	7.12106	2.28891	0.006612	0.001017	0.007121	0.002289	6.62197		0	0.0374414	0.0566	7.47388	0	-0.026371	21
1464	2020	0	0	1.57233	1.17925	0	0	0.001572	0.001179	0	0	21.7806	-3.4e-08	0	0.0319763	0.0703311	4.84165	0.120839	-2.41106	34
1465	2020	0.0114547	8.61e-05	6.471	6.471	6.7021	2.07996	0.006471	0.006471	0.006702	0.00208	1.19841	-0.0379747	1	0.0916006	0.141866	6.90849	0.0357384	0.0199516	23
1466	2020	0	0	4.16806	1.33378	4.83495	1.33378	0.004168	0.001334	0.004835	0.001334	1.78936	0.365314	0	0.0319763	0.224912	6.16608	0	-0.0010383	34
1467	2020	0	0	7.16968	5.1212	3.75555	3.07272	0.00717	0.005121	0.003756	0.003073	4.40255	-0.0421053	0	0.0657679	0.831112	9.07564	0	0.0770295	42
1468	2020	0		5.39084	2.31036	7.70119	3.33718	0.005391	0.00231	0.007701	0.003337	2.11188		0	0.0319763	0.100561	9.72959	0.0877254	0.0295252	34
1469	2020	0	0	0.933707	0	0	0	0.000934	0	0	0	3.70031		0	0.0478966	0.343416	5.73966	1.94964	-0.174532	13
1470	2020	0	0	0	0	0	0	0	0	0	0	6.03382	-0.173913	0	0.0756807	0.144561	5.7376	0.273217	-0.316829	12
1471	2020	0.0210509	0.0165053	2.54802	0.196002	7.05606	0.196002	0.002548	0.000196	0.007056	0.000196	1.33128	-0.149823	1	0.15351	0.329331	9.41154	0	-0.0661544	48
1472	2020	0	0	1.12296	1.12296	2.43309	0.748643	0.001123	0.001123	0.002433	0.000749	0.833624	-0.0454545	0	0.0565182	0.0732091	3.76981	0	0.0191966	45
1473	2020	0.0241596	-0.0001416	4.0228	0.838082	5.69896	0.838082	0.004023	0.000838	0.005699	0.000838	1.37443	0.0714286	1	0.0319763	0.251203	7.24821	0	0.0329631	34
1474	2020	0	0	1.93199	0	2.70479	0	0.001932	0	0.002705	0	1.55473	0.183673	0	0.0374414	0.254199	6.7349	0.0146144	0.0429866	21
1475	2020	0	-0.0003735	3.55872	1.88403	6.9081	2.3027	0.003559	0.001884	0.006908	0.002303	1.69434	-0.0762712	0	0.0464313	1.29857	2.80829	0	-0.0177741	47
1476	2020	0	0	5.12821	2.00669	6.68896	1.56076	0.005128	0.002007	0.006689	0.001561	2.70824	-0.0125	0	0.0756807	0.0246115	8.41554	0.0337363	0.0492547	12
1477	2020	0.019427	-0.0001285	3.65436	0.456795	2.8169	0.30453	0.003654	0.000457	0.002817	0.000305	1.20938	-0.0215755	1	0.0166647	0.281937	8.48588	0	0.0334614	31
1478	2020	0	0	8.59454	0.505561	9.60566	1.01112	0.008595	0.000506	0.009606	0.001011	5.45009	2.24e-08	0	0.232579	0.0177319	3.28342	4.02103	-1.51871	22
1479	2020	0	0	3.73035	0	2.39808	1.59872	0.00373	0	0.002398	0.001599	3.13205	0.833333	0	0.0916006	0.0288338	6.53141	0.0611009	-0.418989	23
1480	2020	0	0	0.415541	0.623312	0.831082	0.207771	0.000416	0.000623	0.000831	0.000208	1.72164	0.319149	0	0.0478966	0.0173769	6.0247	2.03184	-0.115651	13
1481	2020	0	0	2.97347	0.686185	2.28728	1.14364	0.002973	0.000686	0.002287	0.001144	2.51612	0.128028	0	0.0843218	0.0288776	5.03349	0.112529	-0.0648855	35
1482	2020	0.0342885	-0.0056959	9.06736	2.59067	7.12435	0.971503	0.009067	0.002591	0.007124	0.000972	3.81519	-0.0489313	1	0.0374414	0.25793	9.62453	0.0204963	0.0855786	21
1483	2020	0	-0.169012	4.84928	3.66973	2.62123	2.09699	0.004849	0.00367	0.002621	0.002097	19.3345	0.0108696	0	0.0478966	0.407717	10.6623	0.0521858	0.253546	13
1484	2020	0.0110735	0.0023244	4.71567	3.32871	5.27046	0.554785	0.004716	0.003329	0.00527	0.000555	1.23215	-0.0225681	1	0.0444829	0.0181668	5.12832	0	0.0529463	32
1485	2020	0	0	0	0	0	0	0	0	0	0	1.42027	0.0238096	0	0.0965287	0.229954	4.50903	0	0.0549185	36
1486	2020	0.0137317	-0.0082825	2.7137	1.35685	3.61827	1.35685	0.002714	0.001357	0.003618	0.001357	1.67138	-0.0270922	1	0.0505564	0.0390988	6.49169	0	0.0738679	18
1487	2020	0	0	4.49797	2.17644	6.67441	2.46663	0.004498	0.002176	0.006674	0.002467	0.926905	-0.105263	0	0.0444829	0.739615	6.83115	0	-0.208053	32
1488	2020	0	0	4.07387	0	2.98751	1.35796	0.004074	0	0.002988	0.001358	1.4295	0.839433	0	0.0849206	0.435705	8.38267	0.142463	-0.0128047	37
1489	2020	0	0	9.64067	4.38212	9.64067	2.19106	0.009641	0.004382	0.009641	0.002191	1.50927	-0.292683	0	0.101353	0	2.9806	0.0499553	-0.0284419	9
1490	2020	0.134768	-0.0533789	4.84442	4.28545	4.6581	0.372648	0.004844	0.004285	0.004658	0.000373	4.89443	-0.0444444	1	0.0374414	0.506341	11.0755	0.0170192	0.135088	21
1491	2020	0	0	4.3911	1.75644	4.97658	2.63466	0.004391	0.001756	0.004977	0.002635	1.45938	0.0530303	0	0.338912	0.279196	2.97056	0	-0.253418	11
1492	2020	0	0	3.1348	0	1.95925	0.979624	0.003135	0	0.001959	0.00098	3.29442	-0.413333	0	0.0843218	0.131739	2.6488	1.19248	-0.490001	35
1493	2020	0.0372308	0.0372308	10.6122	1.93878	9.38775	4.18367	0.010612	0.001939	0.009388	0.004184	1.65861	-0.0757801	1	0.101353	0.315377	6.96768	0.0410064	-0.144099	9
1494	2020	0	0	2.49094	0.679348	1.13225	0.679348	0.002491	0.000679	0.001132	0.000679	1.21152	-0.212121	0	0.0657679	0.22649	4.31735	0	-0.0583929	42
1495	2020	0.276662	0.254707	4.28725	1.07181	4.28725	0	0.004287	0.001072	0.004287	0	3.50384	-0.0357143	1	0.0319763	0.0174451	5.72042	0.164631	0.0561843	34
1496	2020	0	0	2.60824	0.521648	3.65154	0.782473	0.002608	0.000522	0.003652	0.000782	1.36397	0.12963	0	0.0478966	0.244659	3.76011	0.283861	-0.0253284	13
1497	2020	0	0	1.99521	1.19713	1.99521	0	0.001995	0.001197	0.001995	0	4.28994	0.0533333	0	0.0478966	0.168228	7.13707	0.866159	-0.124966	13
1498	2020	0	0	1.51103	1.10809	3.82794	0.503677	0.001511	0.001108	0.003828	0.000504	1.02065	-0.384906	0	0.0310074	0.91479	4.16765	0	-0.037205	44
1499	2020	0.0242171	-0.0236413	0	0	0	0	0	0	0	0	0.793361	-0.0333333	1	0.0567588	0.132839	9.78331	0.00511	-0.0488286	30
1500	2020	0	0	5.45188	3.355	9.43594	2.09688	0.005452	0.003355	0.009436	0.002097		0.139706	0	0.0965287	0.336304	6.88517	0.349762	-0.250092	36
1501	2020	0	1.22152	5.92417	2.07346	6.51659	2.36967	0.005924	0.002073	0.006517	0.00237	20.1458	0.9	0	0.0756807	0	8.36619	0.131732	0.0644069	12
1502	2020	0	0	3.4204	0.932836	1.86567	0.621891	0.00342	0.000933	0.001866	0.000622	5.62799	0.21772	0	0.0478966	0.0131317	9.85698	0.830967	-0.0830395	13
1503	2020	0	-0.0016306	4.19704	1.10448	6.6269	1.98807	0.004197	0.001104	0.006627	0.001988	0.622033	-0.538462	0	0.0567588	0.337268	2.89908	0	-0.233872	30
1504	2020	0.0449376	0.0099313	2.66253	1.33126	3.77191	1.55314	0.002663	0.001331	0.003772	0.001553	1.27022		1	0.0464313	0.336986	7.32703	0	0.0428403	47
1505	2020	0	-0.0094527	3.57063	0.223164	1.56215	0.446329	0.003571	0.000223	0.001562	0.000446	2.01754	0.03125	0	0.0464313	0.519933	6.00029	0	-0.0421984	47
1506	2020	0	0	2.90032	1.67913	4.27416	1.37384	0.0029	0.001679	0.004274	0.001374	1.96981	-0.0647041	0	0.0843218	0.302168	7.65475	0.195954	-0.119321	35
1507	2020	0	0	0	0	0	0	0	0	0	0	4.46068	0.0169491	0	0.0843218	0.939864	0.906678	0	0.395349	35
1508	2020	0	0	0.353857	0.707714	0.353857	0.353857	0.000354	0.000708	0.000354	0.000354	5.05268	-0.08	0	0.0478966	0.0365218	4.91529	15.5678	-1.02983	13
1509	2020	0.0300142	0.0002	6.30441	5.10357	5.40378	1.80126	0.006304	0.005104	0.005404	0.001801	1.23009	-0.022533	1	0.0319763	0.325584	5.06297	0	0.0115022	34
1510	2020	0	0	5.08287	0.883978	5.96685	1.76796	0.005083	0.000884	0.005967	0.001768	1.60109	0.272453	0	0.0505564	0.553519	5.85255	0	0.0009984	18
1511	2020	0	0	6.81872	5.40795	4.93769	0.940513	0.006819	0.005408	0.004938	0.000941	4.51006	0.0855019	0	0.0319763	0.342733	5.94332	0	0.178697	34
1512	2020	0	0	2.90065	0.181291	1.45033	0.362582	0.002901	0.000181	0.00145	0.000363	1.56526	1.40909	0	0.0374414	0.246653	9.85601	0.0144597	-0.0020737	21
1513	2020	0.0390662	0.0390662	2.9105	0.970167	3.63813	0.727626	0.002911	0.00097	0.003638	0.000728	1.98896	-0.0540541	1	0.0558451	0.557764	8.02872	0	0.077704	14
1514	2020	0.0068483	-0.0001167	5.11883	2.19378	2.19378	2.55941	0.005119	0.002194	0.002194	0.002559	0.935779	0	1	0.0657679	0.330207	6.64729	0	0.0940352	42
1515	2020	0.0249344	-0.0030457	2.79232	0.8726	4.18848	1.04712	0.002792	0.000873	0.004188	0.001047	1.30682	0.0909091	1	0.070184	0.274716	8.57019	0.0071822	0.0507437	2
1516	2020	0	3.11348	0.531491	0.265745	0.265745	0.265745	0.000531	0.000266	0.000266	0.000266	9.12503		0	0.0478966	0.250111	7.12558	5.70259	-0.529595	13
1517	2020	0	0	2.46219	0.703482	1.40696	1.05522	0.002462	0.000703	0.001407	0.001055	5.75673	0.25	0	0.0478966	0.0030992	5.44735	77.931	-0.297594	13
1518	2020	0	-0.0370482	1.83374	1.22249	3.05624	1.83374	0.001834	0.001222	0.003056	0.001834	2.86984	0.0354395	0	0.0319763	0.110595	4.91808	0.0219609	0.0107765	34
1519	2020	0.0183197	0.001299	7.01508	6.69269	12.2764	2.80603	0.007015	0.006693	0.012276	0.002806	1.88757	-0.05	1	0.0558451	0.0207528	7.71047	0.0258989	0.0205381	14
1520	2020	0	0	5.623	2.55591	8.30671	1.78914	0.005623	0.002556	0.008307	0.001789	0.93297	-0.248122	0	0.0495147	0.0320935	5.52198	0	-0.0135849	17
1521	2020	0.0523471	0.0097116	1.21988	0	0.914913	0	0.00122	0	0.000915	0	2.62471	0.153846	1	0.0464313	0.0779093	8.38562	0	0.0371759	47
1522	2020	0.269123	0.269123	2.15866	0.269833	3.77766	0	0.002159	0.00027	0.003778	0	3.1627	0.211268	1	0.0843218	0	4.76857	0.136877	0.0787079	35
1523	2020	0	0	0.4	0	0.4	0	0.0004	0	0.0004	0	1.71664	-0.166667	0	0.0478966	0.385683	7.13588	0.0053089	0.224498	13
1524	2020	0.0124732	-0.0089449	0	0	0	0	0	0	0	0	2.26379	-4.26e-09	1	0.0464313	0.696875	3.24038	0	-0.105632	47
1525	2020	0	0	9.70608	3.28093	6.15174	2.05058	0.009706	0.003281	0.006152	0.002051	2.38392	-0.0803921	0	0.0756807	0.0174905	6.89651	0.0456421	-0.0126209	12
1526	2020	0	0	3.28358	0.895522	3.8806	0.298507	0.003284	0.000896	0.003881	0.000299	1.72675	0.307453	0	0.0319763	0.360658	3.96033	0.0157105	-0.0760638	34
1527	2020	0	0	5.37372	0.24426	3.41964	0.48852	0.005374	0.000244	0.00342	0.000489	2.02146	-0.310293	0	0.0319763	0.478919	7.94532	0.05019	0.0114533	34
1528	2020	0	0	4.57899	1.27194	2.28949	1.01755	0.004579	0.001272	0.002289	0.001018	3.20919	0.378947	0	0.0756807	0.0680269	7.41073	12.7169	-0.308299	12
1529	2020	0	0	0.767578	0	0.460547	0.460547	0.000768	0	0.000461	0.000461	9.14411	0.585402	0	0.0965287	0.440999	9.05558	0.394092	-0.059256	36
1530	2020	0	0	0.728067	0.728067	0.910084	0.364033	0.000728	0.000728	0.00091	0.000364	1.16273	0.743119	0	0.0767772	0.0246903	3.99345	0.701624	-0.495314	41
1531	2020	0	0	2.82752	2.82752	3.77003	4.71253	0.002828	0.002828	0.00377	0.004713	1.88873	-0.12069	0	0.0965287	0.537564	2.02828	0	-0.127917	36
1532	2020	0	0	0.93633	0.93633	0.702247	0.468165	0.000936	0.000936	0.000702	0.000468	7.86476	0.0820895	0	0.0965287	0.762694	7.33805	0.143239	-0.489085	36
1533	2020	0	-0.0066773	4.34153	1.44718	4.82393	1.20598	0.004342	0.001447	0.004824	0.001206	1.30049	-0.0226445	0	0.0767772	0.116633	7.8902	0	0.0400489	41
1534	2020	0	0	6.71463	2.8777	10.0719	3.83693	0.006715	0.002878	0.010072	0.003837	1.25257	-0.259259	0	0.0319763	0.0412905	2.32991	0	-0.322976	34
1535	2020	0	0	4.69337	0.625782	0.625782	0.625782	0.004693	0.000626	0.000626	0.000626	4.95036	0.197701	0	0.0478966	0.492726	8.13768	1.10184	-0.369388	13
1536	2020	0.101803	-0.0786026	5.8391	0.216263	4.97405	1.29758	0.005839	0.000216	0.004974	0.001298	2.93806	-0.0051203	1	0.0319763	0.273746	8.04384	0	0.0872556	34
1537	2020	0	0	6.89655	0.89955	8.09595	1.7991	0.006897	0.0009	0.008096	0.001799	18.2897	0.426778	0	0.0756807	0.108937	8.53531	0.226138	-0.203433	12
1538	2020	0	0	2.46812	0	1.23406	1.64541	0.002468	0	0.001234	0.001645	1.26053	-8.69e-09	0	0.0756807	0.0561962	2.82105	0.728548	-0.593126	12
1539	2020	0.0293826	0.0293826	7.96745	5.42465	10.1712	4.57705	0.007967	0.005425	0.010171	0.004577	3.27356	0.0529412	1	0.0505564	0.487338	8.01284	0	0.0818733	18
1540	2020	0.0068452	-0.0010385	5.72519	0.636132	3.81679	3.18066	0.005725	0.000636	0.003817	0.003181	1.26521	0.0563549	1	0.0824786	0.0038473	5.88884	0	0.056256	19
1541	2020	0	0	1.91939	1.15163	1.15163	0.383877	0.001919	0.001152	0.001152	0.000384		0.407407	0	0.0756807	0.563671	9.73364	0.162318	0.0036307	12
1542	2020	0	0	4.82833	1.3412	6.16953	1.07296	0.004828	0.001341	0.00617	0.001073	1.51371	-0.105119	0	0.0756807	0.308458	7.89051	0.0451519	0.0325728	12
1543	2020	0.0290653	0.0290653	7.17103	4.12334	12.0115	0.896379	0.007171	0.004123	0.012011	0.000896	2.091	-0.075	1	0.0756807	0.413909	8.60798	0.0564056	0.0370365	12
1544	2020	0	0	4.86855	0.486855	5.3554	1.46056	0.004869	0.000487	0.005355	0.001461	1.31702	0.0437957	0	0.0478966	0.164662	2.59082	0	0.179045	13
1545	2020	0	0	0	0	0	0	0	0	0	0	5.54821	0.155556	0	0.0478966	0.0496938	8.18956	2.59351	-0.198472	13
1546	2020	0	0	1.20319	0.150399	0.751993	0.902391	0.001203	0.00015	0.000752	0.000902	1.46236	0.484519	0	0.0444829	0.0249787	4.04274	0	-0.0712367	32
1547	2020	0.0116902	-0.0321655	6.42279	5.02653	9.77381	2.51326	0.006423	0.005027	0.009774	0.002513	2.54603	-0.0149254	1	0.101353	0.0353763	7.55592	0	0.0429357	9
1548	2020	0	0	0.554017	0	1.93906	0.831025	0.000554	0	0.001939	0.000831	2.69228	-0.145798	0	0.0478966	0.978944	6.7038	0.61238	-0.473532	13
1549	2020	0.0269824	-0.124844	1.05913	1.05913	0	0.176523	0.001059	0.001059	0	0.000177	1.67826	0.0554415	1	0.0464313	0.241936	7.53365	0.235789	0.0277187	47
1550	2020	0.0042611	-0.0265109	7.5188	1.5949	6.37958	2.27842	0.007519	0.001595	0.00638	0.002278	1.19535	-0.110035	1	0.562372	0.49801	6.4232	0.0168591	-0.0550753	16
1551	2020	0.0049763	-0.0032679	7.13502	1.0977	12.0746	2.19539	0.007135	0.001098	0.012075	0.002195	1.86421	0.0714285	1	0.0605088	1.41885	4.10526	0	-0.0290361	43
1552	2020	0	0	4.15129	0.461255	5.53505	0.922509	0.004151	0.000461	0.005535	0.000923	6.0458		0	0.0965287	0.0139693	4.08445	0.133275	0.0112752	36
1553	2020	0	0	2.38664	0.894988	2.68496	0.298329	0.002387	0.000895	0.002685	0.000298	2.2323	-0.135135	0	0.0478966	0.465579	3.07462	0.0233849	0.128853	13
1554	2020	0	0	5.13667	1.65107	4.76977	3.11869	0.005137	0.001651	0.00477	0.003119	2.91995	-0.0216285	0	0.0310074	0.310549	6.38541	0	0.130202	44
1555	2020	0.0241456	0.0241456	2.10526	0.601504	2.85714	1.65413	0.002105	0.000602	0.002857	0.001654	0.675673	-0.541417	1	0.0403823	0.305435	6.12574	0	-0.0034862	40
1556	2020	0	0	4.60546	2.76328	5.83359	2.14922	0.004605	0.002763	0.005834	0.002149	1.91425	-0.146067	0	0.338912	0.0805149	2.54442	0.0862708	-0.579037	11
1557	2020	0.0223082	0.001854	3.12461	0.749906	3.12461	0.999875	0.003125	0.00075	0.003125	0.001	1.33665	-0.0755064	1	0.0319763	0.241472	9.1263	0	0.0194594	34
1558	2020	0	0	4.85561	2.30003	7.92231	1.78891	0.004856	0.0023	0.007922	0.001789	4.01544	0.0099502	0	0.0756807	0.357928	6.6257	0.240211	-0.318052	12
1559	2020	0	-0.0191242	6.04595	1.20919	9.67352	1.81378	0.006046	0.001209	0.009674	0.001814	1.34916	0.030303	0	0.0849206	0.0975335	4.22438	0.0941977	-0.0144285	37
1560	2020	0	0	7.15564	1.49076	5.96303	3.57782	0.007156	0.001491	0.005963	0.003578	1.55467	0.0310078	0	0.0374414	0.0534667	5.14826	0.144065	0.0082994	21
1561	2020	0.0371672	-0.0110633	0	0	0	0	0	0	0	0	1.5533	-0.0190017	1	0.0319763	0.371409	11.6295	0.0860228	0.03584	34
1562	2020	0.023965	0.0002004	4.79962	2.63979	7.4394	0.959923	0.0048	0.00264	0.007439	0.00096	1.34927	0.0023412	1	0.0558451	0.29862	9.36213	0.07019	0.0267953	14
1563	2020	0.0257898	-0.0144241	5.47504	2.89855	6.76328	1.61031	0.005475	0.002899	0.006763	0.00161	1.28213	-0.0333333	1	0.0783536	0.330128	9.88051	0	0.0151964	38
1564	2020	0	0	5.23084	0.454856	7.95997	2.04685	0.005231	0.000455	0.00796	0.002047	3.65137	0.160606	0	0.0478966	0.0329019	7.84726	2.88353	-0.316467	13
1565	2020	0	0	6.13497	4.02607	5.3681	2.30061	0.006135	0.004026	0.005368	0.002301	0.82533	-0.0112359	0	0.127602	0.0852054	5.75307	0	-0.049354	28
1566	2020	0	0	7.64732	5.84795	8.54701	1.79937	0.007647	0.005848	0.008547	0.001799	1.57571	-0.0230769	0	0.0756807	0.0389625	5.08768	0.0504746	-0.0208086	12
1567	2020	0	0	0	0	0	0	0	0	0	0	15.6486	0.96875	0	0.0319763	0.104567	5.72654	0.573652	-0.327834	34
1568	2020	0.0514134	-0.156608	1.96996	0	0.984979	1.23122	0.00197	0	0.000985	0.001231	7.86866	0.12766	1	0.0319763	0.20602	11.2921	0.181985	0.167048	34
1569	2020	0	0	8.98473	1.68464	8.42318	0.673854	0.008985	0.001685	0.008423	0.000674	8.74966	0.103058	0	0.0756807	0.005193	11.4751	0.13408	0.0949601	12
1570	2020	0	0	9.10064	2.14133	7.49465	0.535332	0.009101	0.002141	0.007495	0.000535	1.54018		0	0.0319763	0.0179637	3.79325	0	-0.207635	34
1571	2020	0.0004376	-0.0014928	5.16183	4.46429	7.25446	2.79018	0.005162	0.004464	0.007254	0.00279	0.948303	-0.128205	1	0.0756807	0.32905	5.73067	0.0144295	-0.0298949	12
1572	2020	0.0097962	-0.0036842	1.58892	1.13495	2.95086	1.24844	0.001589	0.001135	0.002951	0.001248	0.893911	-0.0350301	1	0.0464313	0.249723	8.98746	0	0.0208634	47
1573	2020	0.0129084	0.0016283	4.0171	3.11002	6.86795	0.777504	0.004017	0.00311	0.006868	0.000778	0.986454		1	0.0464313	0	6.53217	0	-0.193951	47
1574	2020	0.0059513	0.0048521	6.00343	0.980152	8.82137	2.69542	0.006003	0.00098	0.008821	0.002695	0.970786	0.0061728	1	0.0310074	0.0565428	5.16748	0	0.0059836	44
1575	2020	0.0431611	0.0026801	1.59046	0.397614	1.78926	0.198807	0.00159	0.000398	0.001789	0.000199	0.798964		1	0.15351	0.61434	3.88071	0	-0.0830742	48
1576	2020	0.0045988	2.32e-05	1.20555	0	3.01386	1.60739	0.001206	0	0.003014	0.001607	0.99647	0.0451757	1	0.0310074	0.0766759	7.87021	0	0.0085147	44
1577	2020	0.1121	0.0433945	3.0326	1.70584	1.5163	0.379075	0.003033	0.001706	0.001516	0.000379	1.28439	0.134328	1	0.0565182	0.0091932	5.66807	0	0.13933	45
1578	2020	0	0	3.00623	1.07365	1.50311	0	0.003006	0.001074	0.001503	0	2.67442	0.615385	0	0.338912	0.128161	8.95827	0.860539	-0.175535	11
1579	2020	0.0190096	0.0030573	6.49432	3.12227	10.3659	4.87074	0.006494	0.003122	0.010366	0.004871	1.47632	0.0078947	1	0.0464313	0.240974	9.73171	0	0.0112081	47
1580	2020	0	0	2.94985	3.73648	4.91642	1.57326	0.00295	0.003736	0.004916	0.001573	1.55545	-0.175337	0	0.0567588	0.19821	3.55046	0.105687	-0.192285	30
1581	2020	0.043502	0.043502	0.319898	0	0	0	0.00032	0	0	0	3.96806	-0.0734394	1	0.0478966	0.225593	8.9792	0.665434	-0.188842	13
1582	2020	0	0	5.41761	1.58014	9.70655	5.41761	0.005418	0.00158	0.009707	0.005418	4.18848	0.0167785	0	0.0965287	0.0179191	9.38903	0.105685	0.0543557	36
1583	2020	0.0199886	-0.0208268	6.67071	3.63857	4.54821	1.21286	0.006671	0.003639	0.004548	0.001213	2.13655	0.0447761	1	0.0319763	0.524222	10.4417	0	0.0113581	34
1584	2020	0	0	6.93527	0.990753	5.94452	2.64201	0.006935	0.000991	0.005945	0.002642	4.08494	-0.0350877	0	0.0756807	0.0346012	5.63701	0.0599994	0.0192635	12
1585	2020	0	0	5.10753	1.6129	5.37634	2.15054	0.005108	0.001613	0.005376	0.002151		0.160481	0	0.0756807	0.200555	8.8369	0.155861	-0.0856491	12
1586	2020	0	0	8.92099	1.69924	5.09771	1.69924	0.008921	0.001699	0.005098	0.001699		-0.030303	0	0.0756807	0.0547034	3.55217	0.0902963	-0.226286	12
1587	2020	0	0	0.853	0.284333	0.284333	0.284333	0.000853	0.000284	0.000284	0.000284	2.10005	0.0195312	0	0.0444829	0.482052	8.57012	0.0206311	-0.016678	32
1588	2020	0.022564	0.022564	2.30061	3.06749	4.85685	0.511247	0.002301	0.003067	0.004857	0.000511	2.22528	0.0718085	1	0.15351	0.0424341	7.7244	0.10953	0.123615	48
1589	2020	0.0507543	-0.0005282	2.8636	0.452148	2.71289	1.65787	0.002864	0.000452	0.002713	0.001658	1.50626	-0.04	1	0.0464313	0.745915	9.04762	0	0.0242198	47
1590	2020	0	0	4.13155	0.991572	2.1484	0.991572	0.004132	0.000992	0.002148	0.000992	4.15928	-0.268139	0	0.0478966	0.805693	7.51176	0.226077	0.189858	13
1591	2020	0	0	3.62465	0	2.01369	0.402739	0.003625	0	0.002014	0.000403	52.5811	-8.69e-09	0	0.0319763	0.616438	0.61185	0.598344	-3.61644	34
1592	2020	0	0	2.57511	0.429185	0.429185	0	0.002575	0.000429	0.000429	0	4.74179	0.232558	0	0.0478966	0.088401	3.64474	0.116322	-0.396137	13
1593	2020	0.0224999	-0.0013655	4.7619	1.90476	8.57143	2.38095	0.004762	0.001905	0.008571	0.002381	2.08032	0.0886075	1	0.0319763	0.0564934	4.19011	0.044532	0.0603629	34
1594	2020	0.0067495	0.0017695	3.93701	0.246063	5.41339	1.9685	0.003937	0.000246	0.005413	0.001969	1.04678	-0.0774194	1	0.0464313	0.693965	7.00162	0	-0.0087295	47
1595	2020	0	-0.0310107	1.97922	1.48441	3.46363	0.494805	0.001979	0.001484	0.003464	0.000495	2.17818	1.91289	0	0.0505564	0.086684	3.45355	0	-0.0499414	18
1596	2020	0	0	0.883783	0	1.32567	0	0.000884	0	0.001326	0	0.622033	-0.221963	0	0.0783536	0.0247756	2.76508	0.0006836	-0.0277875	38
1597	2020	0	0	2.405	0.320667	3.848	0.320667	0.002405	0.000321	0.003848	0.000321	2.1738	-0.145696	0	0.0849206	0.371842	8.26323	0.0893096	-0.0222303	37
1598	2020	0.0334533	0.0207942	5.07373	5.23228	8.72047	0.79277	0.005074	0.005232	0.00872	0.000793	2.06002	-0.0761905	1	0.0374414	0.0199645	8.80421	0.0342643	0.0169488	21
1599	2020	0	0	4.3618	2.06612	5.28007	1.83655	0.004362	0.002066	0.00528	0.001837	2.32519	-0.122951	0	0.0319763	0.0112397	4.51186	0	-0.22904	34
1600	2020	0.0411555	0.0042159	3.66013	0.784314	7.84314	0.784314	0.00366	0.000784	0.007843	0.000784	2.50718	-0.108696	1	0.070184	0.0454838	7.81048	0.0006653	0.0173252	2
1601	2020	0	-0.0813217	4.37756	2.46238	7.38714	1.64159	0.004378	0.002462	0.007387	0.001642	1.24514	-0.223052	0	0.0657679	0.82009	3.65886	0	-0.280388	42
1602	2020	0	0	6.30318	2.52127	6.1456	4.56981	0.006303	0.002521	0.006146	0.00457	1.00554	-0.238095	0	0.0605088	0.386785	4.69921	0	-0.0947668	43
1603	2020	0.0199803	-0.0118818	3.16957	2.03758	3.39597	2.71678	0.00317	0.002038	0.003396	0.002717	1.2228	0.2	1	0.0965287	0.218169	8.54359	0.001619	0.0037446	36
1604	2020	0.0992602	-0.0905846	4.05817	1.01454	2.02908	3.38181	0.004058	0.001015	0.002029	0.003382	2.36141	3.67e-08	1	0.0605088	1.1293	7.49674	0	0.0470833	43
1605	2020	0.0376358	-0.047274	4.24719	3.61011	4.6719	0.637078	0.004247	0.00361	0.004672	0.000637	1.50328	0.0576923	1	0.0319763	0.195246	9.39572	0	0.0398092	34
1606	2020	0	0	1.0661	0.799574	0.799574	0	0.001066	0.0008	0.0008	0	2.80787	0.172414	0	0.0478966	0.289919	4.55025	0.683325	-0.789137	13
1607	2020	0	0	2.06327	0.229253	5.04356	2.52178	0.002063	0.000229	0.005044	0.002522	1.05013	0.312369	0	0.163241	0.50792	3.34502	0	-0.0433374	6
1608	2020	0.0073258	4.33e-06	0.969227	0.36346	2.30191	0	0.000969	0.000363	0.002302	0	1.14017	-0.14625	1	0.0565182	0.0753043	7.31748	0	0.0009528	45
1609	2020	0	0	2.30374	0.708843	1.06326	0.354421	0.002304	0.000709	0.001063	0.000354	3.48437		0	0.0319763	0	8.16064	0.194584	-0.0211204	34
1610	2020	0	0	11.8343	1.18343	14.2012	5.91716	0.011834	0.001183	0.014201	0.005917	1.27033	-0.139423	0	0.15351	0.0569997	2.19151	0	-0.348979	48
1611	2020	0.0661954	-0.0009025	4.09584	1.22875	5.93897	3.89105	0.004096	0.001229	0.005939	0.003891	1.0655	-0.120771	1	0.0464313	0.0646709	8.66252	0	0.0241526	47
1612	2020	0.0250025	-0.0324438	5.37497	2.94344	9.21423	1.66368	0.005375	0.002943	0.009214	0.001664	1.83859	0.197531	1	0.0478966	0.30425	9.13465	0.305794	0.0365085	13
1613	2020	0.0368861	0.0167204	4.31214	0.139101	6.67687	1.11281	0.004312	0.000139	0.006677	0.001113	1.15004	0.0324484	1	0.0464313	0.335994	8.32378	0	-0.010248	47
1614	2020	0	0	2.87356	1.5213	2.87356	1.18323	0.002874	0.001521	0.002874	0.001183	1.3896	-0.0128755	0	0.0495147	0.473892	7.84637	0	0.0231004	17
1615	2020	0.0124571	-0.0330203	6.73462	2.91227	7.6447	2.73025	0.006735	0.002912	0.007645	0.00273	0.979236	-0.0383421	1	0.0403823	0.385275	8.43265	0	-0.101	40
1616	2020	0.166123	0.0283327	8.95968	4.47984	13.9373	3.98208	0.00896	0.00448	0.013937	0.003982	1.29369	0.0862069	1	0.0767772	0.0145631	3.26887	0	0.119641	41
1617	2020	0	0.741182	3.60685	0.901713	4.95942	1.80343	0.003607	0.000902	0.004959	0.001803			0	0.0319763	0	8.66344	0.272584	-0.0136456	34
1618	2020	0.0070879	0.0004557	8.46805	6.15858	12.8304	2.05286	0.008468	0.006159	0.01283	0.002053		-0.03125	1	0.0374414	0.300238	8.19229	0.016958	0.060247	21
1619	2020	0.0599277	-0.0457162	8.96552	5.28736	13.5632	1.60919	0.008966	0.005287	0.013563	0.001609	2.96584	0.0173979	1	0.0478966	0.186599	11.8436	0.149424	0.084131	13
1620	2020	0.0739434	-0.089251	6.22877	1.32125	11.1363	5.47376	0.006229	0.001321	0.011136	0.005474	1.28995	-0.0673077	1	0.0374414	0.205831	10.2978	0.0122776	0.01546	21
1621	2020	0.0131477	-0.0002881	8.14001	4.477	8.14001	2.442	0.00814	0.004477	0.00814	0.002442	1.81744	-3.97e-08	1	0.232579	0.0639731	6.71643	0.0414349	0.101154	22
1622	2020	0	0	7.53604	5.89777	6.55308	2.94889	0.007536	0.005898	0.006553	0.002949	6.33996	1.83333	0	0.0464313	0.194195	5.91826	0	0.20031	47
1623	2020	0.0086264	0.0055034	3.48594	1.85917	5.8099	0.232396	0.003486	0.001859	0.00581	0.000232	1.13562	-0.0278373	1	0.1123	0.0961967	8.93359	0	0.0281144	46
1624	2020	0	0	0.735835	0	1.47167	0.735835	0.000736	0	0.001472	0.000736	2.09941	-0.275862	0	0.191552	0.216061	2.66249	0	-0.331051	3
1625	2020	0	0	2.28758	1.96078	2.61438	0.653595	0.002288	0.001961	0.002614	0.000654	1.33086	-0.0153846	0	0.0478966	0.0557575	5.67711	1.26229	-0.179507	13
1626	2020	0.0687971	-0.0234214	4.69208	2.05279	4.69208	2.6393	0.004692	0.002053	0.004692	0.002639		0.0563754	1	0.0843218	0.199322	8.90606	0.215608	0.027489	35
1627	2020	0	0	0.810045	0.405022	0.810045	0	0.00081	0.000405	0.00081	0	8.63792	2.24e-08	0	0.101353	0.0009194	3.9934	0.288931	-0.963684	9
1628	2020	0.0119074	0.0008577	5.53817	2.88948	8.18685	3.13027	0.005538	0.002889	0.008187	0.00313	2.19685	-0.0714286	1	0.0374414	0.274047	7.39461	0.0177913	0.059506	21
1629	2020	0	0	2.14067	0.30581	3.36391	0	0.002141	0.000306	0.003364	0	4.93401	0.104348	0	0.0478966	0.104099	6.56787	7.88996	-0.669369	13
1630	2020	0.032284	-0.0265549	2.37812	3.86445	3.86445	0	0.002378	0.003864	0.003864	0	1.43841	-0.0868794	1	0.0824786	0.466509	7.35488	0.0077599	0.0154448	19
1631	2020	0	0	7.38007	2.60473	10.636	4.77534	0.00738	0.002605	0.010636	0.004775	2.35127	0.382353	0	0.0478966	0.448481	5.99007	2.88463	-0.470777	13
1632	2020	0	0	2.42057	0.907716	1.21029	0	0.002421	0.000908	0.00121	0	6.17851	-0.0989011	0	0.0478966	0.309635	5.79243	57.4021	-1.37537	13
1633	2020	0.256797	0.256797	1.27273	0.181818	2	1.27273	0.001273	0.000182	0.002	0.001273	3.5829	0.310862	1	0.0319763	0.294358	5.69927	0.066127	-0.226241	34
1634	2020	0.0169627	-0.0199803	4.68975	2.04425	4.93025	2.6455	0.00469	0.002044	0.00493	0.002646	1.63533	0.0879046	1	0.177165	0.152359	7.36759	0.0179742	-0.0533852	24
1635	2020	0	0	8.28348	3.22135	6.44271	0.920387	0.008283	0.003221	0.006443	0.00092	1.22788	0.0740741	0	0.0916006	0	6.25404	0.0942005	-0.0209874	23
1636	2020	0.0036039	-0.0378475	5.39128	1.47035	5.06453	5.71802	0.005391	0.00147	0.005065	0.005718	1.09845	-0.346405	1	0.0319763	0.324424	7.78892	0	7.35e-05	34
1637	2020	0	0	0.816104	0.272035	0.54407	0	0.000816	0.000272	0.000544	0	4.49395	0.244957	0	0.0478966	0.646226	7.04257	1.4242	-0.62697	13
1638	2020	0	0	7.84753	5.04484	6.16592	3.36323	0.007848	0.005045	0.006166	0.003363	2.6077	-0.122581	0	0.0657679	0.167535	4.30818	0	-0.0859313	42
1639	2020	0.0189308	0.0103551	0.949067	0.790889	0.632711	0.316356	0.000949	0.000791	0.000633	0.000316	1.48166	0.0357143	1	0.0319763	0.312708	8.37883	0	-0.0126205	34
1640	2020	0.0434541	-0.0003286	4.42845	1.66067	5.67396	1.52228	0.004428	0.001661	0.005674	0.001522	1.98501	0	1	0.070184	0.403756	9.97116	0.0098039	0.0695154	2
1641	2020	0.001171	-0.0036262	6.75075	3.37538	13.8568	2.48712	0.006751	0.003375	0.013857	0.002487	0.830478	-0.157695	1	0.0319763	0.0274406	6.69506	0	-0.0281041	34
1642	2020	0.013234	0.007968	1.61571	0.372856	2.23714	0	0.001616	0.000373	0.002237	0	1.01243	0.0674158	1	0.0565182	0.11647	8.52267	0	0.0285806	45
1643	2020	0	0	2.12604	0.303721	1.82232	0.15186	0.002126	0.000304	0.001822	0.000152	11.4582	5.42e-09	0	0.0478966	1.41885	3.92818	0.665488	-1.13837	13
1644	2020	0.0218275	-0.0029238	4.76585	2.69374	13.8831	3.52259	0.004766	0.002694	0.013883	0.003523	1.37169	-0.135257	1	0.0374414	0.207222	7.77516	0.0205272	-0.0018636	21
1645	2020	0.0171374	0.0005586	2.83383	1.58694	2.94718	1.36024	0.002834	0.001587	0.002947	0.00136		-0.36478	1	0.1123	0.690162	7.83559	0	0.0150225	46
1646	2020	0.0043222	-1.92e-05	0	0	0	0	0	0	0	0	1.00859	-0.015625	1	0.0310074	0.0821241	4.01648	0	-0.0390707	44
1647	2020	0.0169951	-6.94e-05	7.38636	6.69269	7.38636	2.46212	0.007386	0.006693	0.007386	0.002462	1.30556	0.0588235	1	0.070184	0.241487	10.7151	0.0059391	0.0266176	2
1648	2020	0	0	2.20611	1.26064	3.46675	0.315159	0.002206	0.001261	0.003467	0.000315	0.807247	0.411606	0	0.0965287	0.249215	4.04354	0.0164434	0.0156071	36
1649	2020	0.0042446	-0.0006317	2.66202	0.458968	5.14044	0.367175	0.002662	0.000459	0.00514	0.000367	0.99901	-0.0128483	1	0.0310074	0.0694686	9.68112	0	0.0078844	44
1650	2020	0.0642837	0.0642837	5.57194	6.06359	10.6522	2.45821	0.005572	0.006064	0.010652	0.002458	3.21814	0.0220588	1	0.0849206	0.268495	9.87269	0.169391	0.0868662	37
1651	2020	0.109383	-0.184633	7.8765	4.41084	8.19156	1.5753	0.007876	0.004411	0.008192	0.001575	2.57255	-0.130435	1	0.0319763	0.239416	6.83869	0	0.11698	34
1652	2020	0.0126557	-0.0203199	6.99482	1.81347	9.84456	2.33161	0.006995	0.001813	0.009845	0.002332		0.015873	1	0.0965287	0.11965	5.824	0.0141602	0.0234839	36
1653	2020	0.0461002	-0.0161622	6.2336	3.60892	10.8268	3.28084	0.006234	0.003609	0.010827	0.003281	1.47097	-0.102015	1	0.0783536	0.0432835	6.05612	0.0068695	0.106284	38
1654	2020	0.0334376	0.033312	4.00675	0.210881	8.0135	1.68705	0.004007	0.000211	0.008013	0.001687			1	0.0567588	0.308869	5.72959	0	-0.282394	30
1655	2020	0.123152	-0.0217799	4.49102	2.39521	2.69461	0.299401	0.004491	0.002395	0.002695	0.000299	3.52931	0.15	1	0.0783536	0.47372	10.7292	0.0144201	0.134224	38
1656	2020	0.0222968	-0.0256741	7.12227	1.01747	4.91775	2.20451	0.007122	0.001017	0.004918	0.002205	1.07502	-0.0358565	1	0.0464313	0.456946	8.77834	0	0.086171	47
1657	2020	0.0328179	0.00365	2.3141	0.92564	3.39401	1.23419	0.002314	0.000926	0.003394	0.001234	0.993281	-0.0506946	1	0.0166647	0.450086	10.3402	0	0.0016534	31
1658	2020	0	0	0.811853	1.01482	0.405927	0.202963	0.000812	0.001015	0.000406	0.000203	2.07217	-0.596154	0	0.0478966	0.223725	5.13704	9.03031	-0.227482	13
1659	2020	0.0103091	-0.0005905	0	0	0	0	0	0	0	0	0.917017	-0.103093	1	0.0565182	0.0963436	4.25707	0	0.0030606	45
1660	2020	0.0052318	-0.0011412	1.70036	1.70036	4.91215	0.377858	0.0017	0.0017	0.004912	0.000378	3.56867	0.218182	1	0.0565182	0.0275196	8.42384	0	0.057159	45
1661	2020	0	0	3.01091	0.752729	5.2691	0.752729	0.003011	0.000753	0.005269	0.000753	2.29714	0.4	0	0.0478966	0.0207151	3.31022	77.931	-0.533844	13
1662	2020	0	0	3.55531	2.05114	6.7004	0.136743	0.003555	0.002051	0.0067	0.000137	0.902201	-0.0526315	0	0.0403823	0.275489	8.04295	0	-0.0460057	40
1663	2020	0	-0.0088628	2.45298	0.817661	5.17852	0.272554	0.002453	0.000818	0.005179	0.000273	1.69477	-0.308824	0	0.0657679	0.38484	5.89681	0	0.0429824	42
1664	2020	0.0146166	-0.0256592	2.71166	2.10907	3.31425	0	0.002712	0.002109	0.003314	0		-0.150376	1	0.0464313	0.458995	7.13843	0	-0.0062192	47
1665	2020	0.0037256	-0.0007324	2.20085	0.978155	3.09749	0.407564	0.002201	0.000978	0.003097	0.000408	1.13635	0.143786	1	0.0464313	0.354745	10.0518	0	0.0250921	47
1666	2020	0.0241972	0.0046482	5.4149	0.731743	7.61013	1.75618	0.005415	0.000732	0.00761	0.001756	0.990563		1	0.0464313	0.600881	6.90444	0	0.0109547	47
1667	2020	0	-0.003529	3.9555	1.23609	10.6304	1.97775	0.003956	0.001236	0.01063	0.001978	1.10349	-0.0729927	0	0.0567588	0.684588	4.2433	0.0025289	-0.915909	30
1668	2020	0.0276625	0.0121715	2.41629	1.20815	1.89852	0.345185	0.002416	0.001208	0.001899	0.000345	1.033	-0.0378151	1	0.0403823	0.0846719	8.84869	0	0.0484178	40
1669	2020	0.0112862	-0.0131633	5.96529	2.7115	6.77874	2.44035	0.005965	0.002711	0.006779	0.00244	1.13885	-0.174612	1	0.0783536	0.300324	6.61133	0.011485	0.005299	38
1670	2020	0.0134751	0.0134751	4.51225	1.28921	6.66094	1.28921	0.004512	0.001289	0.006661	0.001289	1.23138	-0.176471	1	0.0965287	0.0146232	7.43154	0.121549	0.0039882	36
1671	2020	0.0070418	-0.0564415	7.86687	2.42057	10.2874	3.93343	0.007867	0.002421	0.010287	0.003933	1.09542	-0.0983607	1	0.0657679	0.421399	8.84815	0	-0.0106279	42
1672	2020	0.0354298	-0.006461	7.92154	6.03546	14.9	3.58355	0.007922	0.006035	0.0149	0.003584	2.44466	-0.0728477	1	0.155951	0.600177	7.7503	0	0.0439399	10
1673	2020	0	0	0	0	0	0	0	0	0	0	4.76856	0.0457517	0	0.0965287	0.0172664	5.33574	0.0977871	-0.0927675	36
1674	2020	0	0	4.76372	3.81098	4.76372	2.85823	0.004764	0.003811	0.004764	0.002858	1.18419	-0.0278301	0	0.0558451	0.529901	6.48836	0	0.0763168	14
1675	2020	0.004803	-0.0125259	2.17061	0.868244	4.34122	3.25591	0.002171	0.000868	0.004341	0.003256	0.98424	-0.3	1	0.0567588	0.549877	6.85942	0	-0.106419	30
1676	2020	0	0	8.1716	5.10725	11.236	4.59653	0.008172	0.005107	0.011236	0.004597	0.774792	-5.43e-08	0	0.163241	0.102082	2.30964	0.0216798	-0.0206377	6
1677	2020	0.0197636	0.0004536	4.24328	3.00566	10.6082	2.47525	0.004243	0.003006	0.010608	0.002475	0.807915	0.027027	1	0.070184	0.285936	10.6547	0.0045446	0.0035661	2
1678	2020	0	-0.0045266	4.69283	2.77304	5.54608	0.853242	0.004693	0.002773	0.005546	0.000853	1.06332	-0.0699589	0	0.0558451	0.379289	6.78644	0.0260647	-0.0916725	14
1679	2020	0	0	5.32708	0.852333	4.68783	1.2785	0.005327	0.000852	0.004688	0.001278	2.56762	0.0666667	0	0.0319763	0.242129	8.1242	0.0361107	0.0509342	34
1680	2020	0.0384078	0.0170184	6.11111	5.37037	0.740741	1.66667	0.006111	0.00537	0.000741	0.001667	1.30893	0.0689655	1	0.0657679	0.390633	10.1716	0	0.0531215	42
1681	2020	0.0408504	-0.0015751	3.14465	1.34771	2.69542	0.673854	0.003145	0.001348	0.002695	0.000674	1.4427	0.0190909	1	0.0558451	0.248196	7.45167	0.0097632	0.0313743	14
1682	2020	0	0	0	0	0	0	0	0	0	0	2.50263		0	0.0319763	0.0068706	4.18355	0	-0.288199	34
1683	2020	0.0802093	-0.041119	0.685871	0.685871	0	0	0.000686	0.000686	0	0	1.55748	0.0849273	1	0.0374414	0.0173768	7.22904	0.198113	0.0495939	21
1684	2020	0	0	5.21691	1.92202	7.41351	2.19659	0.005217	0.001922	0.007414	0.002197	1.47497	-0.264286	0	0.0605088	0.493322	4.62438	0	-0.146631	43
1685	2020	0	0	5.7554	0.57554	10.6475	4.89209	0.005755	0.000576	0.010647	0.004892	1.41875	0.0413908	0	0.0444829	0.0316192	5.3432	0.0995319	-0.119505	32
1686	2020	0	0.965193	3.71846	0.796813	3.71846	1.06242	0.003718	0.000797	0.003718	0.001062	6.07825		0	0.0478966	0.0302396	7.92222	1.82479	-0.0935865	13
1687	2020	0.0816829	0.0495588	0.268408	0	0.805225	0.268408	0.000268	0	0.000805	0.000268	1.47074	1.63736	1	0.0965287	0.206764	10.5805	0.0375948	0.030276	36
1688	2020	0	0	0	0	0	0	0	0	0	0	3.74513	-0.351648	0	0.0478966	1.41885	4.66649	0.688531	-0.545672	13
1689	2020	0	-0.0271855	6.6296	1.71086	5.98802	2.35244	0.00663	0.001711	0.005988	0.002352	1.48005	0.113846	0	0.338912	0.307946	9.89576	0	0.0775271	11
1690	2020	0.0217455	-0.0001329	4.00712	2.523	4.74918	1.92936	0.004007	0.002523	0.004749	0.001929	0.947428	-0.236842	1	0.0464313	0.508634	7.11963	0	-0.0024561	47
1691	2020	0	-0.117425	1.85014	0	1.85014	0	0.00185	0	0.00185	0	5.14448		0	0.070184	0.0006194	6.0422	0.0194955	-0.156055	2
1692	2020	0	0	12.2034	6.69269	8.61678	3.62812	0.012203	0.006693	0.008617	0.003628	1.70799	0.0934937	0	0.0756807	0.0115276	5.4026	0.0012579	0.250891	12
1693	2020	0.139003	-0.155013	1.11235	1.66852	1.39043	0	0.001112	0.001669	0.00139	0		0.0560748	1	0.0374414	0.349936	10.7581	0.124683	0.154664	21
1694	2020	0.0435028	-0.0212686	2.67475	1.60485	1.96148	2.1398	0.002675	0.001605	0.001961	0.00214	2.24153	-0.0833333	1	0.0464313	0.652077	9.03574	0	0.0420251	47
1695	2020	0.0761502	-0.0012853	7.45543	5.83468	11.3452	4.86224	0.007455	0.005835	0.011345	0.004862	4.47148	-1.49e-08	1	0.070184	0.0196033	8.35842	0	0.1379	2
1696	2020	0.0275454	-0.0159946	3.00339	0.914077	2.2199	0.783494	0.003003	0.000914	0.00222	0.000783			1	0.1123	0.554973	5.60993	0	0.0325064	46
1697	2020	0	0	6.09199	2.1322	6.39659	2.74139	0.006092	0.002132	0.006397	0.002741	1.46238	0.0392157	0	0.0657679	0.295017	6.80292	0	0.0103643	42
1698	2020	0.137027	-0.0057695	3.23904	0.431872	3.23904	0.215936	0.003239	0.000432	0.003239	0.000216		-0.0097524	1	0.0403823	0.0406428	8.55045	0	0.11616	40
1699	2020	0	0	3.76479	1.97203	3.76479	1.97203	0.003765	0.001972	0.003765	0.001972	0.981334	-0.0647059	0	0.0478966	0.530361	5.64077	0.0549305	-0.0293571	13
1700	2020	0	0	5.25652	1.0513	7.14886	3.36417	0.005257	0.001051	0.007149	0.003364	1.446	0.17126	0	0.0478966	0.247407	6.80477	0.0966029	-0.0154894	13
1701	2020	0	0	3.04456	1.10711	9.68724	3.59812	0.003045	0.001107	0.009687	0.003598	1.85698	0.152381	0	0.0843218	0.0806383	4.65145	0.161846	-0.158067	35
1702	2020	0	0	2.69814	1.18044	4.04722	0.674536	0.002698	0.00118	0.004047	0.000675	1.17901	-0.0821429	0	0.0567588	0.823635	5.46719	0	-0.605966	30
1703	2020	0.0289806	-0.105551	9.76181	1.36665	11.1285	6.24756	0.009762	0.001367	0.011128	0.006248	3.03605	-0.08	1	0.13024	0.683664	10.726	0	-0.0809824	7
1704	2020	0	0	5.40332	0.385951	3.85951	1.92976	0.005403	0.000386	0.00386	0.00193	9.61115	-0.0013387	0	0.0965287	0.260033	8.73911	0.218619	0.0696872	36
1705	2020	0.0202533	-0.0206235	2.65829	0.241663	2.17496	0.604157	0.002658	0.000242	0.002175	0.000604	1.12772	-0.56	1	0.0481761	0.27649	8.00572	0	-0.123384	33
1706	2020	0	0	12.2034	5.41418	16.975	5.41418	0.012203	0.005414	0.016975	0.005414	2.31107	0.0790961	0	0.0767772	0.0223875	6.13404	0	0.0589651	41
1707	2020	0.0526271	-0.0861261	0.757232	0.454339	1.36302	0.302893	0.000757	0.000454	0.001363	0.000303	1.59116	0.0291584	1	0.0464313	0.383416	8.39911	0	0.0673929	47
1708	2020	0	0	5.53846	2.46154	5.84615	1.23077	0.005538	0.002462	0.005846	0.001231	1.12165	0.0695187	0	0.0657679	0.223278	5.04096	0	0.0329416	42
1709	2020	0.0306354	-0.0036249	9.04554	3.43107	14.66	4.0549	0.009046	0.003431	0.01466	0.004055	2.00089	0.180952	1	0.0916006	0.349484	8.09017	0.0046492	0.068946	23
1710	2020	0.0054116	-0.0042644	3.59595	0.980713	4.24976	0.326904	0.003596	0.000981	0.00425	0.000327	0.968847	-0.003012	1	0.0310074	0.0093769	5.24113	0	0.0114985	44
1711	2020	0.0173281	-0.0108	2.91745	1.02969	2.57422	0	0.002917	0.00103	0.002574	0	1.62137	0.0557185	1	0.0319763	0.0830572	5.11191	0.088484	-0.0628694	34
1712	2020	0	0	0	0	0	0	0	0	0	0	2.61078	0.153846	0	0.0478966	0.0026485	4.89956	13.6153	-0.506042	13
1713	2020	0.004705	-0.040324	5.64199	3.41939	7.00974	2.2226	0.005642	0.003419	0.00701	0.002223	1.37866	0.0639853	1	0.0783536	0.207537	9.16429	0.0326772	0.0120088	38
1714	2020	0.0006759	0.0006759	4.35219	1.33914	3.01306	1.67392	0.004352	0.001339	0.003013	0.001674	1.07558	0.900135	1	0.123769	0.679273	3.89073	0	-0.0035947	8
1715	2020	0	0	2.45614	0	4.91228	1.40351	0.002456	0	0.004912	0.001404	1.30834	0.0875	0	0.0495147	0.106829	5.90146	0	0.112207	17
1716	2020	0.0456878	0.0014224	6.32423	3.54774	12.8027	5.86148	0.006324	0.003548	0.012803	0.005861	1.90244	-0.0727273	1	0.101353	0.414682	8.67832	0	0.0520825	9
1717	2020	0.0155863	-0.0048045	5.70885	2.14082	5.94672	1.66508	0.005709	0.002141	0.005947	0.001665	1.86572	0.147059	1	0.0843218	0.416274	9.61093	0.0059364	0.0501958	35
1718	2020	0.0304379	-0.005327	1.61476	0	1.84544	0.230681	0.001615	0	0.001845	0.000231	3.60465	-0.158664	1	0.0756807	0.199055	6.72285	0.0780653	0.0839366	12
1719	2020	0	1.16051	1.94704	1.16822	2.92056	0.194704	0.001947	0.001168	0.002921	0.000195	8.73961	0.723404	0	0.0565182	0	8.84719	0.205509	-0.147581	45
1720	2020	0	0	3.82972	2.94594	5.74459	1.76757	0.00383	0.002946	0.005745	0.001768	1.11117	-0.330299	0	0.0310074	0.474487	6.8366	0.242479	-0.100649	44
1721	2020	0.116015	-0.148716	4.6454	1.85816	9.91019	0.309693	0.004645	0.001858	0.00991	0.00031	6.17765	-0.0803571	1	0.0374414	0.547847	9.25975	0.0183814	0.175301	21
1722	2020	0.0235212	0.0193806	5.53191	2.12766	5.53191	1.48936	0.005532	0.002128	0.005532	0.001489	1.15235	0.333333	1	0.0756807	0.0418857	4.37279	0.286294	-0.249924	12
1723	2020	0.0006312	-0.0001487	6.10804	0.954381	6.10804	1.33613	0.006108	0.000954	0.006108	0.001336	0.984642	0.114625	1	0.0310074	0.0929487	5.03978	0	0.0083558	44
1724	2020	0	0	0.322893	0	2.90604	0.968679	0.000323	0	0.002906	0.000969	2.60729	-0.576087	0	0.0478966	0.0029982	6.18191	6.40221	-0.287426	13
1725	2020	0.0263301	0.0263301	6.09643	1.10844	5.72695	1.8474	0.006096	0.001108	0.005727	0.001847	1.82447	-0.0157398	1	0.0505564	0.297732	7.88026	0	0.177371	18
1726	2020	0	0	6.33823	2.88101	7.20254	0.288101	0.006338	0.002881	0.007203	0.000288	3.0403	-0.0802658	0	0.338912	0.036352	8.80129	0	0.0449376	11
1727	2020	0.018425	0.018425	6.81066	3.11345	6.42148	3.11345	0.006811	0.003113	0.006421	0.003113	1.73199	1.91289	1	0.0444829	0.231123	10.3457	0	0.0186054	32
1728	2020	0.0181461	-0.0474939	3.81328	1.57791	6.04865	1.18343	0.003813	0.001578	0.006049	0.001183	0.989733	0.138614	1	0.0444829	0.256118	9.52725	0	-0.0275499	32
1729	2020	0	0	5.06385	0.440335	5.94452	2.09159	0.005064	0.00044	0.005945	0.002092	0.950026	0.19	0	0.0444829	0.555811	7.85302	0	-0.0451215	32
1730	2020	0.0022456	-0.0244852	2.2733	3.28366	5.55696	1.76812	0.002273	0.003284	0.005557	0.001768	1.25295	-0.243096	1	0.0567588	0.0884466	7.39541	0	-0.0611569	30
1731	2020	0	-0.0061363	10.8696	3.10559	14.1693	6.68092	0.01087	0.003106	0.014169	0.006681	1.04635	-0.38102	0	0.0319763	0.158835	5.78804	0	-0.0582477	34
1732	2020	0.0046342	-0.0001397	4.5347	0.197161	6.70347	2.56309	0.004535	0.000197	0.006703	0.002563	1.11124	-0.0357143	1	0.0495147	0.456618	5.80114	0	-0.0037239	17
1733	2020	0.197887	0.0563714	3.90371	1.30124	6.18087	3.25309	0.003904	0.001301	0.006181	0.003253	3.72191	0.0881057	1	0.0478966	0	5.26534	0.0038641	0.196155	13
1734	2020	0	-0.0094407	9.33041	4.39078	7.13502	3.29309	0.00933	0.004391	0.007135	0.003293	1.59597	0.0293159	0	0.070184	0.0488272	4.43578	0	0.0538048	2
1735	2020	0.0583424	-0.235674	0.392773	0	0	0	0.000393	0	0	0	1.60562	0.347826	1	0.0478966	0.328894	7.37723	0.318594	-0.0021912	13
1736	2020	0	0	4.31691	0.507872	2.03149	0.253936	0.004317	0.000508	0.002031	0.000254	2.09117	0.0628572	0	0.0849206	0.117814	4.45991	0.0490162	0.0182239	37
1737	2020	0.0597473	-0.114118	5.64374	2.1164	5.99647	2.1164	0.005644	0.002116	0.005996	0.002116	4.11639	0.0408922	1	0.0478966	0.355683	11.8436	0.274904	0.132818	13
1738	2020	0	0	3.16001	1.86728	4.16547	0.430911	0.00316	0.001867	0.004165	0.000431	1.16782	-0.166667	0	0.0505564	0.198248	4.58218	0	0.0221508	18
1739	2020	0	0	2.70783	1.08313	3.24939	0.812348	0.002708	0.001083	0.003249	0.000812	2.01186	0.0131147	0	0.0319763	0.357154	6.20127	0.0941814	-0.0613569	34
1740	2020	0	0	3.01318	0.753296	6.59134	0.188324	0.003013	0.000753	0.006591	0.000188	0.98336	-0.0996015	0	0.0310074	0.0521808	4.54529	0	0.006862	44
1741	2020	0.0137474	0.0004155	0.333723	0	0.667445	0	0.000334	0	0.000667	0	1.10025	-0.0626959	1	0.393796	0.31874	5.49514	0	-0.0421843	1
1742	2020	0	0	3.35289	2.51467	5.30875	1.11763	0.003353	0.002515	0.005309	0.001118	1.33047	0.0057232	0	0.0481761	0.276985	5.14804	0	0.198071	33
1743	2020	0.100187	-0.0729915	4.11734	1.544	4.63201	1.80134	0.004117	0.001544	0.004632	0.001801	3.63442	-0.0272727	1	0.0374414	0.32381	8.84409	0.0193621	0.0890556	21
1744	2020	0.0016177	-0.0009363	2.58448	0.258448	4.45823	0.516896	0.002584	0.000258	0.004458	0.000517	0.955516	-0.0344281	1	0.0565182	0.019429	9.17742	0	0.0013636	45
1745	2020	0	0	5.98504	2.49377	7.23192	2.24439	0.005985	0.002494	0.007232	0.002244	2.07987	-0.0615384	0	0.0403823	0.627467	6.74864	0	-0.130355	40
1746	2020	0.0508336	-0.001688	0.208943	0	0.626828	0	0.000209	0	0.000627	0	1.95062	-0.0710888	1	0.0558451	0.146732	11.8342	0.0055794	0.0283467	14
1747	2020	0.0239165	-0.0028167	5.59776	1.9992	5.9976	1.59936	0.005598	0.001999	0.005998	0.001599	2.373	0.0523854	1	0.0374414	0.248094	6.98725	0.0293875	0.0677077	21
1748	2020	0	0	0.61237	0.61237	3.67422	0.61237	0.000612	0.000612	0.003674	0.000612	2.58569	5.42e-09	0	0.0478966	0.0235296	5.59638	6.74535	-0.191285	13
1749	2020	0	0	5.30504	2.65252	9.85222	2.65252	0.005305	0.002653	0.009852	0.002653	4.50905	-0.22449	0	0.0374414	0.172258	5.15468	0.0567344	-0.232362	21
1750	2020	0	0	0	0	0	0	0	0	0	0	1.57022	-0.203125	0	0.0478966	0.156261	4.85079	43.5432	-0.60044	13
1751	2020	0.0232767	0.0232767	7.37906	1.36649	5.73927	2.73299	0.007379	0.001366	0.005739	0.002733	1.69599	-0.164483	1	0.0657679	0.0381368	5.52212	0	-0.019193	42
1752	2020	0	0	0.586166	0	1.17233	0	0.000586	0	0.001172	0	1.99503	-0.111111	0	0.0824786	0	4.33181	0.111224	-0.068077	19
1753	2020	0.0036826	-0.000854	0.640342	0.853789	1.06724	0.640342	0.00064	0.000854	0.001067	0.00064	1.62616	0.0152235	1	0.0657679	0.292505	8.95619	0	0.0595158	42
1754	2020	0.0170473	-0.0392343	4.47273	2.75245	8.94547	2.75245	0.004473	0.002752	0.008945	0.002752	2.66585	0.079646	1	0.232579	0.254763	8.73807	0.036341	0.047309	22
1755	2020	0	0	5.03002	1.29807	7.13938	2.43388	0.00503	0.001298	0.007139	0.002434	1.8683	0	0	0.0756807	0.283874	8.07761	0.163664	-0.143077	12
1756	2020	0	0	5.03322	2.61727	9.66378	3.82525	0.005033	0.002617	0.009664	0.003825	2.54125	-0.638298	0	0.13024	0.595013	9.68158	0	-0.162745	7
1757	2020	0.0006232	-0.0003793	5.74713	3.5461	10.2715	0.978234	0.005747	0.003546	0.010271	0.000978	1.1838	0.0062992	1	0.0310074	0.194398	7.60826	0	0.0075636	44
1758	2020	0.0083596	0.0012956	5.78807	0	5.34283	4.8976	0.005788	0	0.005343	0.004898	0.849262	0.15	1	0.0657679	0.484089	2.65364	0	0.0553942	42
1759	2020	0	0	10.2316	2.96177	10.2316	6.68092	0.010232	0.002962	0.010232	0.006681	3.32468	0.1325	0	0.0558451	0.268467	7.92206	0.0128383	-0.0201751	14
1760	2020	0	0	1.04112	1.56169	1.21464	0	0.001041	0.001562	0.001215	0	4.93303	-0.1044	0	0.0319763	0.548262	8.34376	0.295712	-0.106906	34
1761	2020	0.0094892	-0.0133444	8.29941	6.2637	14.2499	6.10711	0.008299	0.006264	0.01425	0.006107	1.38429	-0.137255	1	0.0767772	0.324468	9.27774	0	0.0516501	41
1762	2020	0	0	5.55556	5.88235	4.90196	0.980392	0.005556	0.005882	0.004902	0.00098	1.98038	0.0136363	0	0.0657679	0.283524	6.78979	0	0.0910909	42
1763	2020	0	0	2.58589	1.10824	2.58589	1.84706	0.002586	0.001108	0.002586	0.001847	0.908073	-0.111111	0	0.0310074	0.0289843	2.33512	0	-0.328083	44
1764	2020	0	0	0	0	0	0	0	0	0	0	7.43013	0.214286	0	0.0657679	0.0643071	5.52316	0	-0.139947	42
1765	2020	0.012376	-0.0013273	4.81645	1.82244	14.189	2.21297	0.004816	0.001822	0.014189	0.002213	0.915186	-0.344262	1	0.0565182	0.131774	9.4026	0	-0.0116033	45
1766	2020	0.0123568	-0.0253418	2.08768	1.13874	2.27747	1.32852	0.002088	0.001139	0.002277	0.001329	0.786945		1	0.15351	0.632603	3.66524	0	-0.108071	48
1767	2020	0	0	3.78788	3.0303	1.51515	2.27273	0.003788	0.00303	0.001515	0.002273	3.24484	-0.0487805	0	0.0478966	0.161967	5.4908	6.58744	-0.404526	13
1768	2020	0.0829811	-0.0011734	3.37686	3.15173	2.47636	2.25124	0.003377	0.003152	0.002476	0.002251	4.69947	0.363636	1	0.0843218	0.0051466	9.77498	0.0430333	0.228675	35
1769	2020	0	0	0.935891	0.467946	1.40384	0	0.000936	0.000468	0.001404	0	0.783124	-0.107143	0	0.0567588	0.603163	0.260728	0	-0.280772	30
1770	2020	0.127037	-0.166979	1.41995	0.354988	0.709975	0.354988	0.00142	0.000355	0.00071	0.000355	2.26411	-0.0625	1	0.0495147	0.182167	8.2812	0	0.239214	17
1771	2020	0	-0.0340511	2.92873	0.325415	3.25415	0.65083	0.002929	0.000325	0.003254	0.000651	5.33187	-0.0038413	0	0.101353	0	6.7438	0	0.0861132	9
1772	2020	0.143255	-0.0078944	2.89474	3.68421	2.36842	1.31579	0.002895	0.003684	0.002368	0.001316	3.57902	0.0625	1	0.0657679	0.525473	11.7115	0	0.124853	42
1773	2020	0.0365679	-0.0635692	4.54995	2.76953	4.74777	0.395648	0.00455	0.00277	0.004748	0.000396	2.06807	0.0950956	1	0.0464313	0.395721	9.0219	0	0.0724511	47
1774	2020	0	0	4.26966	4.26966	7.86517	1.34831	0.00427	0.00427	0.007865	0.001348	0.925409	-0.0337268	0	0.0558451	0.462578	4.59527	0	-0.058778	14
1775	2020	0.0306276	0.0048494	0	0	0	0	0	0	0	0		0.0065727	1	0.232579	0.0625555	5.13621	0.0117817	0.0556823	22
1776	2020	0	0	3.30324	0.440432	4.62453	0.440432	0.003303	0.00044	0.004625	0.00044	0.783655	-0.498777	0	0.0605088	0.405546	3.56158	0	-0.166006	43
1777	2020	0	0	7.40741	2.19479	4.66392	2.74348	0.007407	0.002195	0.004664	0.002743	10.6117	0.31579	0	0.155951	0.151149	10.6653	0	0.140713	10
1778	2020	0	0	3.24675	1.8797	2.73411	1.19617	0.003247	0.00188	0.002734	0.001196	0.935869	-0.0823529	0	0.0444829	0.518823	9.27753	0	-0.0207428	32
1779	2020	0.0146487	-0.0571523	8.33649	1.70519	13.6415	4.54718	0.008336	0.001705	0.013642	0.004547			1	0.0464313	0.808727	4.40138	0	0.0135964	47
1780	2020	0.0649942	0.0649942	5.23999	2.3056	3.98239	1.8864	0.00524	0.002306	0.003982	0.001886	2.31196	0.0604534	1	0.0843218	0.357742	8.71858	0.118313	0.0411529	35
1781	2020	0.0209276	-0.0041952	8.6758	2.96804	5.02283	1.14155	0.008676	0.002968	0.005023	0.001142	1.65234	0.0540971	1	0.0478966	0.262279	6.96242	0.128537	0.0183776	13
1782	2020	0	-0.0256692	1.70891	0.854457	3.41783	0.284819	0.001709	0.000854	0.003418	0.000285	2.77161	0.595506	0	0.0849206	0.200463	5.72531	0.0811916	0.0251218	37
1783	2020	0.0071708	0.0036741	6.38699	2.03222	10.016	1.74191	0.006387	0.002032	0.010016	0.001742	0.98524	-3.62e-08	1	0.0310074	0.0880443	6.23785	0	0.0057792	44
1784	2020	0.039261	0.004416	5.12821	2.5641	11.396	1.7094	0.005128	0.002564	0.011396	0.001709	2.25457	-0.125	1	0.0824786	0.173499	6.11762	0.0101601	0.0577367	19
1785	2020	0.0500417	0.0156848	2.99551	0.499251	2.24663	0.998502	0.002996	0.000499	0.002247	0.000999	1.30536	-0.0175439	1	0.0464313	0.386359	7.98731	0	0.0524736	47
1786	2020	0	0	8.16972	2.50362	13.4405	4.3484	0.00817	0.002504	0.013441	0.004348	1.32343	0.0769231	0	0.0916006	0.359265	6.28353	0.013481	-0.0950724	23
1787	2020	0	-0.165671	8.20008	2.87003	8.61008	4.10004	0.0082	0.00287	0.00861	0.0041		-0.177371	0	0.0403823	0.195905	9.6744	0.38446	-0.374625	40
1788	2020	0.0396859	-0.13163	3.96511	2.77557	7.33545	1.38779	0.003965	0.002776	0.007335	0.001388	1.57376	0.0052356	1	0.0558451	0.466288	10.3293	0.0040716	0.0401096	14
1789	2020	0	0	0.758438	0	1.13766	0.758438	0.000758	0	0.001138	0.000758		-0.0454546	0	0.0965287	0.621934	7.72982	0.266647	-0.0401927	36
1790	2020	0	0	1.69405	1.69405	1.01643	0.338811	0.001694	0.001694	0.001016	0.000339	1.00661	0.0813704	0	0.0505564	0.26436	7.15162	0	0.0907567	18
1791	2020	0.0041181	-0.0004794	3.75359	1.5456	5.74078	1.5456	0.003754	0.001546	0.005741	0.001546	1.01756	-0.0247253	1	0.0310074	0.0307734	5.65682	0	0.0114174	44
1792	2020	0	0	6.36943	3.82166	6.36943	0.955414	0.006369	0.003822	0.006369	0.000955	3.61358	-0.0364583	0	0.0478966	0.0666943	7.15911	1.84206	-0.342552	13
1793	2020	0.0518931	-0.0655701	8.15603	2.83688	14.8936	6.02837	0.008156	0.002837	0.014894	0.006028	2.87988	-0.3	1	0.155951	0.0866544	7.97865	0	-0.0161695	10
1794	2020	0	0	5.33618	1.49413	9.39168	6.40341	0.005336	0.001494	0.009392	0.006403	0.717047	-0.327434	0	0.13024	0.0544054	7.4965	0	0.0046338	7
1795	2020	0	0	4.42233	0.967385	6.21891	4.00774	0.004422	0.000967	0.006219	0.004008	3.97783	-0.638298	0	0.13024	0.834053	8.16757	0	-0.147826	7
1796	2020	0	0	0	0	0	0	0	0	0	0	1.07959	-0.108911	0	0.0319763	0.195478	7.67065	0	0.113795	34
1797	2020	0.148684	0.0394592	3.663	2.1978	5.49451	2.5641	0.003663	0.002198	0.005495	0.002564	1.87415	-0.0870488	1	0.0403823	0.624153	9.1558	0	0.0996666	40
1798	2020	0	0	1.92387	0	1.92387	0.274839	0.001924	0	0.001924	0.000275	1.24171	-0.638298	0	0.0965287	0.0045042	6.18164	0.0901236	0.395349	36
1799	2020	0	0	1.99124	1.19474	3.78335	1.39387	0.001991	0.001195	0.003783	0.001394	4.32285	0.281531	0	0.0319763	0.0343763	8.16104	0.232579	-0.0569055	34
1800	2020	0.0197273	-0.0031671	4.21796	1.11905	4.82052	2.84066	0.004218	0.001119	0.004821	0.002841	1.41599	1.91289	1	0.0567588	0.273024	7.04991	0	-0.831411	30
1801	2020	0	0	6.23053	1.24611	7.47664	1.55763	0.006231	0.001246	0.007477	0.001558	0.988724	-0.0545455	0	0.0310074	0.0847629	3.87842	0	0.0029045	44
1802	2020	0	0	2.21797	0.705716	3.73021	0.403266	0.002218	0.000706	0.00373	0.000403		-0.0188679	0	0.0565182	0.0870843	5.35259	0	0.014164	45
1803	2020	0	0	7.4184	1.48368	13.9466	3.11573	0.007418	0.001484	0.013947	0.003116	0.989494	-1.61e-08	0	0.0310074	0.0130486	4.81331	0	0.0095651	44
1804	2020	0.0307199	0.0307199	4.13223	1.65289	4.6281	0.826446	0.004132	0.001653	0.004628	0.000826	2.70813	-0.0217984	1	0.23059	0.202897	6.97538	0	0.128967	25
1805	2020	4.12e-05	4.12e-05	2.91104	0.582208	1.51374	0.815091	0.002911	0.000582	0.001514	0.000815	0.888549	-0.0882353	1	0.0478966	0.002882	2.83354	0.105769	-0.0972271	13
1806	2020	0	-0.0117799	2.34229	0.936914	4.05996	0.468457	0.002342	0.000937	0.00406	0.000468	0.622033	-0.489732	0	0.0567588	0.122102	5.31651	0	-0.130502	30
1807	2020	0	0	2.80066	0.823723	1.97694	0.658979	0.002801	0.000824	0.001977	0.000659		-2.8e-08	0	0.0843218	0.309037	8.59304	0.268738	-0.0638665	35
1808	2020	0	-0.294016	2.97143	2.51429	3.65714	0.914286	0.002971	0.002514	0.003657	0.000914	14.8864	-2.8e-08	0	0.0843218	0.0598244	8.80714	0.143725	0.187447	35
1809	2020	0.0498638	-0.0140011	8.47907	1.58983	3.70959	2.11977	0.008479	0.00159	0.00371	0.00212	1.3034	2.24e-08	1	0.0464313	0.439216	3.91442	0	0.0706683	47
1810	2020	0	0	5.96422	1.98807	9.94036	2.7833	0.005964	0.001988	0.00994	0.002783	1.18453	-0.197324	0	0.0916006	0.192131	4.62768	0.0192659	-0.0784009	23
1811	2020	0.0074836	0.0029092	2.86328	3.5791	2.62467	0	0.002863	0.003579	0.002625	0	0.882054	-0.142857	1	0.0374414	0.205051	6.13182	0.0211999	-0.0119114	21
1812	2020	0.142203	0.123133	2.14439	0.476531	3.33572	0.714796	0.002144	0.000477	0.003336	0.000715	1.19202	0.0511628	1	0.0478966	0.0957053	3.65119	0.0052838	0.0958277	13
1813	2020	0.015908	0.0094008	2.54055	2.73598	1.56342	0.195427	0.002541	0.002736	0.001563	0.000195	1.15101	-0.100977	1	0.0464313	0.107236	4.6684	0	0.0640933	47
1814	2020	0	0	4.89827	2.63753	7.5358	6.68092	0.004898	0.002638	0.007536	0.006681	9.63882	0.0343348	0	0.0478966	1.09915	6.63045	0.299045	-0.527033	13
1815	2020	0.0430308	0.0062239	8.72565	5.27597	16.975	4.26136	0.008726	0.005276	0.016975	0.004261	1.27443	-0.107143	1	0.0319763	0.151005	8.51938	0	0.0025514	34
1816	2020	0.0233193	0.0028217	3.28515	0.328515	0.985545	2.62812	0.003285	0.000329	0.000986	0.002628	1.84857	0.0561798	1	0.0843218	0.0431271	8.18855	0	0.0544482	35
1817	2020	0	0	0	0	0	0	0	0	0	0	2.73686	-8.69e-09	0	0.0319763	0.0001979	6.75206	0	-0.0333534	34
1818	2020	0.0086879	-0.017195	0.867303	0.693842	1.38768	0.173461	0.000867	0.000694	0.001388	0.000173	0.695847	-0.164	1	0.0567588	0.304689	8.56839	0	-0.0808086	30
1819	2020	0.0177787	-0.0162324	3.26264	1.63132	5.43774	3.15389	0.003263	0.001631	0.005438	0.003154	0.98266	-0.0494172	1	0.0567588	0.34928	10.2008	0	-0.115386	30
1820	2020	0.0252209	0.0252209	2.66282	0.887607	3.55043	0.998558	0.002663	0.000888	0.00355	0.000999	3.05828		1	0.0319763	0.460225	7.90505	0.0327493	0.0700186	34
1821	2020	0.14106	0.14106	5.36021	1.07204	10.7204	3.64494	0.00536	0.001072	0.01072	0.003645	1.3608	-0.158076	1	0.0319763	0.0407633	4.38951	0.410032	-0.49974	34
1822	2020	0	0	3.44308	0.645578	4.94943	0.86077	0.003443	0.000646	0.004949	0.000861	2.18094	-0.128848	0	0.1123	0.0762499	7.29093	0	0.0549824	46
1823	2020	0.0041023	-0.0101055	5.50144	4.77994	8.7482	3.06638	0.005501	0.00478	0.008748	0.003066	0.909586	-0.6	1	0.13024	0.353482	6.03729	0	-0.0995417	7
1824	2020	0	-0.0074244	3.39751	1.5855	4.98301	0.679502	0.003398	0.001586	0.004983	0.00068		-0.292576	0	0.0319763	0.0886271	2.97965	0.427409	-0.379664	34
1825	2020	0.276662	-0.0173541	0.979432	0	4.89716	0.979432	0.000979	0	0.004897	0.000979	4.01281		1	0.0464313	0	1.32442	0	0.395349	47
1826	2020	0.113463	-0.155742	2.81294	1.40647	3.75059	0.468823	0.002813	0.001406	0.003751	0.000469	4.41592	0.222883	1	0.23059	0.0005862	6.1994	0.0031314	0.162818	25
1827	2020	0	-0.037283	1.78306	0	0.89153	0.297177	0.001783	0	0.000892	0.000297	1.13068	-0.0102622	0	0.0657679	0.0526441	6.33012	0	0.0962623	42
1828	2020	0	0	8.60215	1.72043	9.89247	3.87097	0.008602	0.00172	0.009892	0.003871	3.08373	0.674419	0	0.0478966	0.0168415	6.10088	29.7474	-0.448452	13
1829	2020	0	0	3.96825	0	7.05467	2.20459	0.003968	0	0.007055	0.002205	2.01315	0.571429	0	0.0478966	0.260178	4.2981	40.4304	-0.62931	13
1830	2020	0.011181	0.0054342	6.63625	2.90336	9.40136	1.79732	0.006636	0.002903	0.009401	0.001797	0.929163	-0.270115	1	0.0310074	0.0159012	4.98753	0	0.0003346	44
1831	2020	0.0063155	-0.114239	10.1846	6.0471	14.0038	3.81922	0.010185	0.006047	0.014004	0.003819	2.71175	-0.304598	1	0.0605088	0.405894	10.6642	0	-0.0108093	43
1832	2020	0.0134862	-0.047725	6.36823	1.49841	9.17775	3.93332	0.006368	0.001498	0.009178	0.003933	1.305	-0.181818	1	0.0605088	0.475051	8.63745	0	-0.0309058	43
1833	2020	0	0	0.694284	0	0.231428	0	0.000694	0	0.000231	0	3.19143	0.0902256	0	0.0558451	0.26884	5.344	0.295252	-0.248384	14
1834	2020	0.0285334	-0.0181547	2.54929	0.169952	1.86948	2.37933	0.002549	0.00017	0.001869	0.002379	2.50501	0	1	0.0565182	0.384883	10.9921	0	0.0610003	45
1835	2020	0.0629675	0.0101307	0.512558	0	0	0	0.000513	0	0	0	1.82197	0.0183509	1	0.0403823	0.0004942	7.26193	0	0.0835702	40
1836	2020	0.0132788	0.0004674	2.57904	1.05072	3.62976	1.24176	0.002579	0.001051	0.00363	0.001242	2.04143	-0.0165046	1	0.127602	0.288957	9.78083	0	0.0681423	28
1837	2020	0.0089901	-0.0631235	2.39808	1.06581	3.4639	2.13163	0.002398	0.001066	0.003464	0.002132	1.17671		1	0.0767772	0.862723	4.01741	0	-0.0116814	41
1838	2020	0.0149164	-0.0409655	2.72183	0.544366	3.53838	1.6331	0.002722	0.000544	0.003538	0.001633	3.44294	-0.0520149	1	0.0965287	0.10196	10.4561	0.361326	-0.0257594	36
1839	2020	0.155098	-0.0567582	4.53972	6.69269	6.30517	2.26986	0.00454	0.006693	0.006305	0.00227	3.41785	-0.181818	1	0.0495147	0.509088	9.55979	0	0.211355	17
1840	2020	0	0	3.726	1.43308	2.57954	2.00631	0.003726	0.001433	0.00258	0.002006	8.83296	0.25	0	0.0756807	0.0165677	9.60429	0.103746	0.140318	12
1841	2020	0.0221479	-0.0107961	4.5977	0.208986	6.26959	1.88088	0.004598	0.000209	0.00627	0.001881	1.7689	0.05	1	0.0495147	0.446918	7.78396	0.0075319	0.0322941	17
1842	2020	0.0231193	0.0231193	4.90972	1.74216	3.00919	2.53405	0.00491	0.001742	0.003009	0.002534	1.52637	-0.142857	1	0.0505564	0.243721	8.52846	0	0.0617554	18
1843	2020	0	0	2.95596	2.66036	3.84274	0.591191	0.002956	0.00266	0.003843	0.000591	2.19177	-0.0351438	0	0.0319763	0.148952	5.19932	0	0.0966329	34
1844	2020	0	0	7.69231	1.6317	8.62471	3.0303	0.007692	0.001632	0.008625	0.00303	2.49402	-0.260251	0	0.23059	0.479341	5.88475	0.0143222	-0.115653	25
1845	2020	0	0	1.41443	1.02867	5.14337	0.128584	0.001414	0.001029	0.005143	0.000129	1.03326	-0.0526315	0	0.0567588	0.498159	7.25074	0	-0.160879	30
1846	2020	0	0	1.2443	0	1.45168	0.207383	0.001244	0	0.001452	0.000207	14.9665	-0.638298	0	0.0319763	1.21539	10.607	0.0710129	0.0431044	34
1847	2020	0.0087507	-0.0016355	1.69157	0	2.53736	0.281928	0.001692	0	0.002537	0.000282	1.58969	0.181538	1	0.0824786	0.107615	7.1665	0.0172434	0.0146163	19
1848	2020	0.0397615	0.0289072	1.98851	1.76757	4.41891	1.10473	0.001989	0.001768	0.004419	0.001105	0.895904	-0.42	1	0.0505564	0.0564555	5.53773	0	-0.0639346	18
1849	2020	0.0135144	0.0004056	3.84944	4.27716	2.99401	0.427716	0.003849	0.004277	0.002994	0.000428	1.38278	1.08702	1	0.0403823	0.3008	7.80837	0	0.0665724	40
1850	2020	0	0	4.20008	1.5273	4.96373	1.14548	0.0042	0.001527	0.004964	0.001145	1.98148	0.3375	0	0.163241	0.562211	8.71212	0.0413412	0.0229353	6
1851	2020	0.0127553	-0.010867	7.06179	3.27869	7.5662	2.26986	0.007062	0.003279	0.007566	0.00227	1.01064	0	1	0.123769	0.413487	6.56775	0.0148761	-0.0420504	8
1852	2020	0	0	8.33333	0	6.54762	5.35714	0.008333	0	0.006548	0.005357	6.26645	0.545455	0	0.1123	0	5.40568	0	-0.0676891	46
1853	2020	0.0004461	-0.0001356	2.60782	0.802407	3.20963	0.401204	0.002608	0.000802	0.00321	0.000401		-0.258621	1	0.0965287	0.573723	7.76714	0.0087057	0.0675887	36
1854	2020	0.27384	-0.013131	2.59875	0.519751	4.67776	1.0395	0.002599	0.00052	0.004678	0.00104		-0.0022437	1	0.0965287	0.2872	9.69095	0.200861	0.180391	36
1855	2020	0.122353	0.0534717	10.1043	6.69269	11.734	0.65189	0.010104	0.006693	0.011734	0.000652	2.45253	0.158784	1	0.0319763	0.0602696	8.34462	0	0.105946	34
1856	2020	0	0	2.47963	0.354233	2.65675	1.0627	0.00248	0.000354	0.002657	0.001063	3.40152	1.0373	0	0.0965287	0.376016	7.95386	0.376086	-0.0964289	36
1857	2020	0	0	0	0	0	0	0	0	0	0	0.815099	2.88e-08	0	0.1123	0.343577	3.68576	0	-0.0090221	46
1858	2020	0	-0.0071263	7.2784	4.15909	9.098	3.37926	0.007278	0.004159	0.009098	0.003379	1.16674	-0.173077	0	0.216387	0.139774	5.59542	0	-0.0209492	20
1859	2020	0.0347766	0.0347766	4.73815	1.37157	8.60349	3.36658	0.004738	0.001372	0.008603	0.003367	1.03777	-0.0430108	1	0.0565182	0.489654	5.86702	0	-0.100504	45
1860	2020	0.0508475	-0.18032	2.17654	0.483676	0.362757	0.362757	0.002177	0.000484	0.000363	0.000363	2.71694		1	0.0319763	0.740788	7.89788	0.163455	-0.0217391	34
1861	2020	0.0713116	-0.108818	3.96964	2.45184	6.18797	1.51781	0.00397	0.002452	0.006188	0.001518	4.14948	-0.0243902	1	0.0605088	0.921928	11.8436	0	0.0898877	43
1862	2020	0	0	4.66535	2.51211	5.74197	3.4093	0.004665	0.002512	0.005742	0.003409	1.08241	-0.158482	0	0.0839075	0.102445	6.01698	0	-0.304689	27
1863	2020	0.0461934	0.0180663	3.79464	0.223214	3.79464	1.78571	0.003795	0.000223	0.003795	0.001786	1.56462	-0.0345769	1	0.0319763	0.149749	7.38956	0	0.0799408	34
1864	2020	0.0209215	-0.0002169	4.73541	2.60447	5.80088	1.30224	0.004735	0.002604	0.005801	0.001302	1.20942	-0.0273224	1	0.0166647	0.285401	8.57201	0	0.0484524	31
1865	2020	0.0071021	-0.0206493	6.4115	0.97144	8.74296	4.08005	0.006412	0.000971	0.008743	0.00408	0.995062		1	0.0464313	0.550535	2.34857	0	-0.103202	47
1866	2020	0	0	3.5299	0.207641	2.07641	1.03821	0.00353	0.000208	0.002076	0.001038		0.290057	0	0.0319763	0.357221	8.76909	0.246846	-0.106058	34
1867	2020	0	0	7.2742	2.42473	11.1134	1.81855	0.007274	0.002425	0.011113	0.001819	0.932835	-0.0209424	0	0.0310074	0.100301	4.80322	0	-0.021178	44
1868	2020	0.276662	-0.0173541	0.890155	0.534093	1.42425	0.178031	0.00089	0.000534	0.001424	0.000178	7.36043		1	0.0319763	0.868454	7.17304	0.0212871	0.0703633	34
1869	2020	0	0.132264	5.50774	2.40964	13.4251	6.54045	0.005508	0.00241	0.013425	0.00654	1.19166	0.0576923	0	0.0444829	0.321904	2.93138	0	-0.1828	32
1870	2020	0.193068	-0.100948	0	0	0	0	0	0	0	0	8.80222	0.296364	1	0.070184	0.0271222	7.74557	0.0029952	0.372564	2
1871	2020	0.0095351	-0.0151596	1.27317	0.848776	2.40487	0	0.001273	0.000849	0.002405	0	1.34993	-0.384615	1	0.0464313	1.41885	1.71147	0	-0.0790651	47
1872	2020	0	-0.0350418	2.96516	1.11193	5.55967	0.370645	0.002965	0.001112	0.00556	0.000371	1.38567	-0.166667	0	0.338912	0.532731	7.64991	0	-0.237903	11
1873	2020	0.0706663	0.0706663	2.66983	0	2.66983	2.07653	0.00267	0	0.00267	0.002077	3.9477	0.0285714	1	0.0319763	0.0827964	8.50079	0	0.104542	34
1874	2020	0	0	3.9801	0	3.31675	1.65837	0.00398	0	0.003317	0.001658	2.823	0.275	0	0.0478966	0	6.13243	1.17819	-0.219408	13
1875	2020	0	0	2.96981	3.1348	2.80482	0.989936	0.00297	0.003135	0.002805	0.00099	13.538	0.602185	0	0.0319763	0.169234	11.3331	0.088707	-0.0001083	34
1876	2020	0.0055261	-0.0011603	0	0	0	0	0	0	0	0	1.00048	-0.0263544	1	0.0310074	0.0950034	6.09512	0	0.0099469	44
1877	2020	0.0102822	-0.0067962	1.49551	1.24626	2.99103	0.249252	0.001496	0.001246	0.002991	0.000249	0.998634	0.0215054	1	0.0783536	0.561994	6.51493	0	-0.0080949	38
1878	2020	0.0688627	-0.0567341	4.00508	2.73518	5.86109	0.683794	0.004005	0.002735	0.005861	0.000684	2.97232	0.0422535	1	0.0478966	0.291763	11.8436	0.282494	0.0771608	13
1879	2020	0.0220661	-0.0015486	6.39595	1.48743	14.8743	0.743716	0.006396	0.001487	0.014874	0.000744	1.12903	-0.0444444	1	0.0565182	0.0662416	7.9691	0	0.059196	45
1880	2020	0	0	1.70977	0.641163	2.13721	0.641163	0.00171	0.000641	0.002137	0.000641	2.80304	0.172185	0	0.0965287	0.0415845	8.36703	0.12363	0.0532135	36
1881	2020	0.146948	0.129676	5.2597	1.64366	13.3136	3.61604	0.00526	0.001644	0.013314	0.003616	0.965258	-0.0529101	1	0.123769	0.626432	6.4931	0	-0.0425219	8
1882	2020	0.0050923	0.0027632	2.56107	1.97005	6.30418	0.591017	0.002561	0.00197	0.006304	0.000591	0.99697	-0.0824176	1	0.0310074	0.101618	6.6185	0	0.0098267	44
1883	2020	0	-0.0326044	12.2034	5.24206	11.1008	5.55042	0.012203	0.005242	0.011101	0.00555	2.18412	0.136364	0	0.0478966	0.181369	6.59484	0.0935439	0.113966	13
1884	2020	0	0	7.36377	2.57732	9.94109	3.68188	0.007364	0.002577	0.009941	0.003682	2.25916	-0.0575925	0	0.0756807	0.249137	8.03516	0.0599528	-0.0059139	12
1885	2020	0.0180085	0.0180085	1.07498	2.68745	1.88122	0.268745	0.001075	0.002687	0.001881	0.000269	1.19522	0.0397351	1	0.0505564	0.267698	8.04133	0	0.109584	18
1886	2020	0.0835645	0.0494615	5.63607	2.21417	5.03221	1.20773	0.005636	0.002214	0.005032	0.001208	1.36094	-0.0549451	1	0.0916006	0.432386	7.32249	0.0243101	0.0849515	23
1887	2020	0	0	2.6824	0.536481	1.3412	0.26824	0.002682	0.000536	0.001341	0.000268	6.86605	0.325301	0	0.0478966	0.0559951	7.51309	77.931	-0.322039	13
1888	2020	0	0	9.01876	3.24675	7.57576	3.6075	0.009019	0.003247	0.007576	0.003608	2.95374	0.0681818	0	0.0478966	0.0109032	6.31717	2.33911	-0.369839	13
1889	2020	0	0	1.85874	0.714898	1.57278	1.4298	0.001859	0.000715	0.001573	0.00143	0.722138	-0.105145	0	0.0403823	0.402806	4.6521	0	0.0182858	40
1890	2020	0.210425	-0.0835915	2.89157	0	3.37349	0.481928	0.002892	0	0.003373	0.000482	2.93994		1	0.0464313	0	2.03005	0	0.218533	47
1891	2020	0.020656	0.0113251	3.87597	1.21124	3.87597	0	0.003876	0.001211	0.003876	0	0.969914	-0.144182	1	0.0310074	0.0196739	6.49287	0	0.0171895	44
1892	2020	0.0020839	-0.000135	2.76805	1.51378	4.36832	1.08127	0.002768	0.001514	0.004368	0.001081	0.945112	-0.0510204	1	0.0565182	0.0251451	10.6436	0	0.0068	45
1893	2020	0	0	10.1445	2.15186	7.37781	2.45927	0.010144	0.002152	0.007378	0.002459	0.990781	0.131737	0	0.0310074	0.0189897	5.70664	0	0.0091128	44
1894	2020	0.275354	-0.0024908	5.57414	6.69269	4.90524	1.78372	0.005574	0.006693	0.004905	0.001784	10.3917	0.0185185	1	0.0849206	0.481073	10.1943	0.0454113	0.214151	37
1895	2020	0.0229534	-2.92e-05	5.47376	1.1325	4.34126	3.39751	0.005474	0.001133	0.004341	0.003398	1.58794	-0.0109439	1	0.0166647	0.240798	7.83696	0	0.0410081	31
1896	2020	0.0240224	0.008596	5.45073	0.419287	6.28931	3.77359	0.005451	0.000419	0.006289	0.003774	1.13596	0.25	1	0.0464313	0.425468	8.32232	0	0.0071818	47
1897	2020	0.0118188	-0.0266394	9.3536	3.67463	12.5271	6.51411	0.009354	0.003675	0.012527	0.006514	1.18957	-0.358025	1	0.13024	0.572712	9.65348	0	-0.0273245	7
1898	2020	0.022331	0.0010847	3.46921	2.60191	2.89101	0.867303	0.003469	0.002602	0.002891	0.000867	2.44922	0.0557185	1	0.194584	0.112741	6.67968	0	0.110059	4
1899	2020	0	0	2.2604	0	2.2604	1.35624	0.00226	0	0.00226	0.001356	9.59635	-0.333333	0	0.0319763	0.0143416	3.0092	0	-1.68927	34
1900	2020	0.0201214	-0.0080167	3.78708	0.420787	4.83905	2.73511	0.003787	0.000421	0.004839	0.002735	1.7371	0.0227273	1	0.0657679	0.852253	7.6939	0	0.06513	42
1901	2020	0.0235636	0.0034731	5.32501	2.01983	5.14139	4.22328	0.005325	0.00202	0.005141	0.004223	3.24993	0.0833333	1	0.0965287	0.467668	10.6562	0.153795	0.021203	36
1902	2020	0	-0.0558226	2.34329	0	2.05038	1.75747	0.002343	0	0.00205	0.001757	1.21699	0.0810811	0	0.0965287	0.128656	10.8328	0.121297	0.0500578	36
1903	2020	0.0840768	0.0047387	4.19128	0.571537	4.38179	1.33359	0.004191	0.000572	0.004382	0.001334	3.15867	-0.166527	1	0.0319763	0.389389	8.22283	0.215422	-0.0051337	34
1904	2020	0	0	3.05677	0.436681	2.18341	0.873362	0.003057	0.000437	0.002183	0.000873	39.7381	0.733333	0	0.0965287	0.0937351	6.71264	3.18447	-0.649053	36
1905	2020	0	0	0.223364	0	0.446728	0	0.000223	0	0.000447	0	1.98663		0	0.0965287	0.0021098	4.96295	0.412617	-0.295782	36
1906	2020	0.0411209	0.0017015	5.98603	5.32092	5.98603	2.99302	0.005986	0.005321	0.005986	0.002993	1.76986	0.0067648	1	0.0464313	0.377939	9.58122	0	0.0227751	47
1907	2020	0.016506	0.016506	2.98994	1.90269	2.98994	2.1745	0.00299	0.001903	0.00299	0.002175	1.9705	-0.0500102	1	0.0374414	0.342756	8.87806	0.0140455	0.0398453	21
1908	2020	0.0027544	-0.000362	0	0	0	0	0	0	0	0	0.999797	-0.0515464	1	0.0310074	0.0125914	4.96653	0	0.0059979	44
1909	2020	0.018616	0.0008499	4.14201	1.18343	2.07101	0.591716	0.004142	0.001183	0.002071	0.000592	1.87991	-0.0113636	1	0.0166647	0.284992	7.14383	0	0.0393509	31
1910	2020	0.0094027	0.0055258	4.64527	1.12613	8.02365	2.53378	0.004645	0.001126	0.008024	0.002534	0.966403	-0.178182	1	0.0310074	0.102749	5.98883	0	0.0032812	44
1911	2020	0.0033832	0.0009171	9.1653	1.63666	13.4206	2.45499	0.009165	0.001637	0.013421	0.002455	0.977894	0.0116731	1	0.0310074	0.030628	5.97232	0	0.0011919	44
1912	2020	0	0	6.65054	2.41838	9.06892	1.20919	0.006651	0.002418	0.009069	0.001209	7.11985	0.1875	0	0.0756807	0.0299934	4.91245	0.0566489	-0.374891	12
1913	2020	0.0206119	-0.0003286	8.81057	6.69269	11.7474	1.46843	0.008811	0.006693	0.011747	0.001468	1.36902	-0.0229007	1	0.0916006	0.0028388	6.07216	0.0072441	0.0748726	23
1914	2020	0	0	4.97238	1.24309	5.24862	3.03867	0.004972	0.001243	0.005249	0.003039	5.98631	0.0560345	0	0.0478966	0.250738	6.91497	0.0471934	-0.243942	13
1915	2020	0	0	4.75561	1.84941	15.5878	3.96301	0.004756	0.001849	0.015588	0.003963	1.55125	-0.12069	0	0.0849206	0.0330206	3.38199	0.141551	-0.510676	37
1916	2020	0.0154234	2.25e-06	4.2007	1.40023	5.13419	0.933489	0.004201	0.0014	0.005134	0.000933	1.14964	-0.0170893	1	0.127602	0.306101	7.65195	0.0124781	0.0350221	28
1917	2020	0	0	0.401445	0	1.60578	0.401445	0.000401	0	0.001606	0.000401	1.78964	-0.153846	0	0.0478966	0	4.60487	0.535263	0.0336827	13
1918	2020	0	0	0.617665	2.47066	3.08833	0	0.000618	0.002471	0.003088	0	7.58319	0.810811	0	0.0478966	0.0283885	9.31275	22.3428	-0.242484	13
1919	2020	0	0	12.2034	1.05448	16.5202	2.46046	0.012203	0.001054	0.01652	0.00246	1.43672	1.032	0	0.0756807	0.192912	5.46255	0.0786761	-0.0854561	12
1920	2020	0	0	7.45157	2.68256	11.6244	1.19225	0.007452	0.002683	0.011624	0.001192	1.03703	-0.0181818	0	0.0319763	0.442887	5.42431	0.0048804	-0.170511	34
1921	2020	0	0	1.94679	1.29786	2.1631	0.43262	0.001947	0.001298	0.002163	0.000433	3.33743	0.267606	0	0.0843218	0.0350391	6.27716	0.225634	0.0461946	35
1922	2020	0.0112711	-0.0014701	2.74903	0.808538	2.42561	1.13195	0.002749	0.000809	0.002426	0.001132	2.50732	0.0545455	1	0.0849206	0.256775	9.02454	0.0742918	0.0896818	37
1923	2020	0	-0.0056214	0	0	0	0	0	0	0	0	0.719653		0	0.0464313	0.433608	4.94479	0	0.0157092	47
1924	2020	0	0	1.95914	0	1.11951	1.67926	0.001959	0	0.00112	0.001679	4.44475	0.0654843	0	0.0319763	0.363748	7.11354	0.213348	-0.0426613	34
1925	2020	0	0	8.13439	5.30504	3.71353	1.41468	0.008134	0.005305	0.003714	0.001415	6.32934	0.566265	0	0.0478966	0.0282543	10.6373	1.70568	-0.101825	13
1926	2020	0.0695863	0.0695863	1.49551	0.747757	1.99402	0.498504	0.001496	0.000748	0.001994	0.000499	2.0353	1.91289	1	0.0403823	0.357257	7.59088	0	0.0623011	40
1927	2020	0.266867	0.0404225	1.7507	1.40056	1.40056	0.35014	0.001751	0.001401	0.001401	0.00035	2.86678	0.0273037	1	0.0464313	0.164332	7.90595	0	0.149469	47
1928	2020	0.013412	0.0052803	4.84183	3.55068	7.42415	1.93673	0.004842	0.003551	0.007424	0.001937	1.06126	0.0047847	1	0.562372	0.180881	9.20086	0	0.0359858	16
1929	2020	0	0	3.86575	1.58144	3.16289	0.702864	0.003866	0.001581	0.003163	0.000703	3.93122	0.434524	0	0.0478966	0.194021	6.15135	4.93314	-0.750059	13
1930	2020	0.0045296	-0.0101759	10.0731	5.86673	15.0542	6.68092	0.010073	0.005867	0.015054	0.006681	0.818744	-0.0395481	1	0.194584	0.267629	9.18939	0	-0.0347224	4
1931	2020	0	0	4.3598	0.917852	3.67141	0.688389	0.00436	0.000918	0.003671	0.000688	4.78563	0.120492	0	0.0319763	0.326039	8.2092	0.302506	-0.104328	34
1932	2020	0	0	4.31872	1.07968	7.12589	2.80717	0.004319	0.00108	0.007126	0.002807	2.11144	2.07e-08	0	0.13024	0.269612	7.02824	0	0.0352416	7
1933	2020	0.0458339	-0.0015099	5.29705	4.25841	10.1786	2.59659	0.005297	0.004258	0.010179	0.002597	1.76766	-0.0125	1	0.070184	0.261702	11.3263	0.0124901	0.0524259	2
1934	2020	0	0	5.68182	1.23518	3.70553	3.70553	0.005682	0.001235	0.003706	0.003706	16.9949	0.400441	0	0.0319763	0.732635	10.0216	0.347507	-0.189659	34
1935	2020	0.0786758	0.001178	6.13079	1.703	7.49319	2.7248	0.006131	0.001703	0.007493	0.002725	13.9182	0.103397	1	0.0965287	0.0014009	9.71584	0.162944	0.136017	36
1936	2020	0.0394174	-0.0042795	2.3152	1.32297	3.4728	1.1576	0.002315	0.001323	0.003473	0.001158	0.89171		1	0.15351	0.587068	5.14208	0	0.0028131	48
1937	2020	0.0960737	-0.0412567	5.80297	2.2942	9.9865	2.2942	0.005803	0.002294	0.009987	0.002294	8.04168	0.0388212	1	0.191552	0.0027997	10.7963	0	0.227254	3
1938	2020	0	0.427612	3.97141	0.635425	4.76569	1.27085	0.003971	0.000635	0.004766	0.001271	2.04851		0	0.0319763	0.282585	6.64889	0	-0.0961448	34
1939	2020	0.0828431	-0.0582188	4.57247	3.65798	10.6691	1.82899	0.004572	0.003658	0.010669	0.001829	5.21701	0.03691	1	0.0319763	0.551938	10.9023	0	0.143283	34
1940	2020	0.0819243	0.0526716	9.01307	3.3799	11.4917	3.3799	0.009013	0.00338	0.011492	0.00338	1.23558	-0.014521	1	0.177165	0.310683	7.62242	0.038434	0.0028535	24
1941	2020	0.0020567	-0.0003567	1.68776	0.187529	1.21894	0.750117	0.001688	0.000188	0.001219	0.00075		0.12525	1	0.0464313	0.196005	11.7281	0	0.0098543	47
1942	2020	0.0193249	-0.0013002	3.10291	1.0343	3.10291	1.0343	0.003103	0.001034	0.003103	0.001034	4.1727	0.184355	1	0.0319763	0.217656	9.20371	0	0.0829377	34
1943	2020	0	0	4.03226	2.59217	2.59217	1.15207	0.004032	0.002592	0.002592	0.001152	4.83559	0.171053	0	0.0478966	0	6.97996	1.63822	-0.185653	13
1944	2020	0.0038707	-0.0078556	0	0	0	0	0	0	0	0	0.903016	0.0013492	1	0.0558451	0.211392	9.07371	0	0.0336588	14
1945	2020	0.0975543	0.0308375	2.36606	1.35204	3.21109	2.19706	0.002366	0.001352	0.003211	0.002197	3.68354	0.0588235	1	0.0965287	0.511677	10.2684	0.0925277	0.0872563	36
1946	2020	0	0	6.66075	3.5524	7.54885	1.7762	0.006661	0.003552	0.007549	0.001776	1.80219	-0.510204	0	0.0756807	0.0227311	3.4208	56.6837	-0.800241	12
1947	2020	0.0032256	-0.023446	9.00583	1.58926	10.7717	6.00389	0.009006	0.001589	0.010772	0.006004		0.0532751	1	0.101353	0.1247	6.17218	0	-0.155046	9
1948	2020	0	0	1.44196	4.32588	2.16294	0	0.001442	0.004326	0.002163	0	10.3459	-0.111111	0	0.0319763	0	3.08462	0	0.0317944	34
1949	2020	0.0802439	0.0070556	1.28645	0.428816	1.14351	1.14351	0.001286	0.000429	0.001144	0.001144	1.28331		1	0.0403823	0.545065	10.0208	0	-0.0197726	40
1950	2020	0.0024002	0.0024002	1.70358	2.21465	2.38501	0.340716	0.001704	0.002215	0.002385	0.000341		0.076923	1	0.0310074	0.553238	7.92871	0	0.0126216	44
1951	2020	0	0	4.96689	1.86258	12.0033	2.27649	0.004967	0.001863	0.012003	0.002276	1.0698	-0.1875	0	0.0767772	0.317799	6.29953	0	-0.153846	41
1952	2020	0.0355341	-0.0009557	3.50161	2.3344	2.0426	0	0.003502	0.002334	0.002043	0	3.68473	-3.97e-08	1	0.0756807	0.177196	8.67187	0.0432184	0.0641399	12
1953	2020	0.188149	0.0880395	5.21804	1.11815	8.57249	2.2363	0.005218	0.001118	0.008572	0.002236		-0.0574627	1	0.0767772	0.223048	8.20645	0	0.105404	41
1954	2020	0.244358	0.122253	0.237643	0.237643	0	0	0.000238	0.000238	0	0	9.88424	0.069788	1	0.0464313	0.838155	10.5152	0.0596046	0.143337	47
1955	2020	0.276662	0.276662	3.62428	0.604047	6.04047	0.604047	0.003624	0.000604	0.00604	0.000604	2.03147	-0.146342	1	0.0444829	1.24301	6.33554	0	0.217701	32
1956	2020	0.0100067	-0.0070167	7.85582	2.31054	16.975	5.08318	0.007856	0.002311	0.016975	0.005083	1.09688	0.0285714	1	0.0849206	0.481424	5.90845	0.0339241	-0.236519	37
1957	2020	0.0149611	-0.0015524	0	0	0	0	0	0	0	0	1.79207	0.0086623	1	0.0824786	0.201623	7.60306	0	0.0912573	19
1958	2020	0.0237276	-0.0002012	8.25516	3.00188	6.75422	3.37711	0.008255	0.003002	0.006754	0.003377	1.64645	3.08e-08	1	0.0495147	0.336774	7.40385	0.0155586	0.0516129	17
1959	2020	0.0090378	-0.0481866	2.66667	0.571429	3.80952	1.90476	0.002667	0.000571	0.00381	0.001905	0.761212	-0.178832	1	0.0567588	0.360908	7.52755	0	-0.108162	30
1960	2020	0.151357	0.0896573	2.67445	0.486263	4.13324	1.21566	0.002674	0.000486	0.004133	0.001216	1.95453	3.85e-08	1	0.0657679	0.407231	8.17922	0	0.143761	42
1961	2020	0	0	2.89603	0.579206	3.76484	0.86881	0.002896	0.000579	0.003765	0.000869	2.4019		0	0.0605088	0.0547411	3.02142	0	-0.961443	43
1962	2020	0.0489232	-0.0053557	5.41377	0.773395	2.32019	0.773395	0.005414	0.000773	0.00232	0.000773	2.3859	0.463415	1	0.199744	0.128338	6.61531	0	0.091919	15
1963	2020	0	0	12.2034	5.91716	10.6509	5.32544	0.012203	0.005917	0.010651	0.005325	10.2958	-4.75e-08	0	0.0478966	0.0226458	3.17792	1.58012	-0.513577	13
1964	2020	0	-0.012123	0.996016	0.996016	0.664011	0.664011	0.000996	0.000996	0.000664	0.000664	2.31515	0.28	0	0.0756807	0.010537	3.43111	0.220098	-0.786132	12
1965	2020	0	0	3.84382	0.202306	1.82076	1.01153	0.003844	0.000202	0.001821	0.001012	4.07129	0.901869	0	0.0478966	0.507414	7.53519	2.30479	-0.351896	13
1966	2020	0	0	3.28887	3.10616	2.92344	2.00987	0.003289	0.003106	0.002923	0.00201	1.56041	0.0140845	0	0.0505564	0.0409385	6.91345	0	0.0590033	18
1967	2020	0	-0.0319959	4.21763	0.421763	6.74821	1.68705	0.004218	0.000422	0.006748	0.001687	0.930441	0.0384616	0	0.0478966	0.20027	6.74182	0.148606	-0.142033	13
1968	2020	0.0043179	-0.0004176	9.32314	3.35633	14.5441	2.05109	0.009323	0.003356	0.014544	0.002051	1.01947	0.0134228	1	0.0310074	0.0225161	7.24458	0	0.0095481	44
1969	2020	0.00066	-0.0015518	2.19085	0.486855	5.3554	1.21714	0.002191	0.000487	0.005355	0.001217	0.867667	-0.285714	1	0.0567588	0.543908	6.05132	0.0157279	-0.146389	30
1970	2020	0	0	6.94019	2.85773	5.71545	2.85773	0.00694	0.002858	0.005715	0.002858	1.30591	-0.555556	0	0.0478966	0.097303	3.93205	3.00418	-1.18906	13
1971	2020	0.0112878	-0.0002507	1.47674	1.47674	1.47674	0.738371	0.001477	0.001477	0.001477	0.000738	0.721641	-0.166667	1	0.315093	0.0746547	5.22373	0	0.031066	29
1972	2020	0	0	0.58548	0	0	0	0.000585	0	0	0	3.19763	0.0188679	0	0.0495147	0.281388	3.48087	0.0917479	0.0730428	17
1973	2020	0	0	4.03031	1.93455	4.51394	0.644849	0.00403	0.001935	0.004514	0.000645	5.89763	0.0508167	0	0.0478966	0.364401	7.99706	0.535792	-0.202277	13
1974	2020	0	0	7.88022	2.75808	11.4263	5.12214	0.00788	0.002758	0.011426	0.005122	2.74392	0.2	0	0.0756807	0.0021874	2.81802	0.274478	-0.52558	12
1975	2020	0	0	2.43686	0	2.43686	0.886132	0.002437	0	0.002437	0.000886	3.34353	-0.105528	0	0.0319763	0.603311	5.88458	0.236074	-0.281225	34
1976	2020	0.0323711	0.0104665	1.85936	0.507099	2.36646	1.35227	0.001859	0.000507	0.002366	0.001352	1.83199	0.107544	1	0.0464313	0.329829	9.99394	0	0.0518939	47
1977	2020	0	0	4.78469	1.68871	6.4734	1.68871	0.004785	0.001689	0.006473	0.001689	9.68385	0.746872	0	0.338912	0.240024	9.0573	0.255841	-0.246465	11
1978	2020	0.0067718	0.0027808	4.44444	2.32804	6.56085	2.32804	0.004444	0.002328	0.006561	0.002328	1.02828	-0.0570108	1	0.0310074	0.0039027	6.91676	0	0.0133021	44
1979	2020	0.0059223	-0.0009106	7.0223	0.739189	9.73266	2.95676	0.007022	0.000739	0.009733	0.002957	0.999546	-0.0378151	1	0.0310074	0.0013266	5.30522	0	0.0105792	44
1980	2020	0.0350937	-0.01234	9.27855	1.13615	12.8764	4.35524	0.009279	0.001136	0.012876	0.004355	1.86145	-0.210923	1	0.0319763	1.20989	5.67096	0.0210177	-0.0737982	34
1981	2020	0.0224337	0.0007551	2.66327	0.81056	3.24224	0.926355	0.002663	0.000811	0.003242	0.000926	1.147	0.0261034	1	0.0166647	0.379667	8.21389	0	-0.0177707	31
1982	2020	0.0633186	0.0028844	4.27913	0.658328	5.10204	2.30415	0.004279	0.000658	0.005102	0.002304	1.517		1	0.0464313	0.333574	8.04735	0	0.059326	47
1983	2020	0.0234485	-0.0010749	10.7362	3.06749	7.66871	1.84049	0.010736	0.003067	0.007669	0.00184	1.15525	-0.0973725	1	0.338912	0.120505	6.92826	0	0.0307393	11
1984	2020	0.0034783	-0.0017553	3.0303	0.3367	3.0303	0.673401	0.00303	0.000337	0.00303	0.000673	0.834775	0.147059	1	0.0464313	0.217211	3.36442	0	-0.0553727	47
1985	2020	0.0724573	-0.111073	2.63662	2.87632	3.5954	0.71908	0.002637	0.002876	0.003595	0.000719	3.39685	-0.0410959	1	0.0319763	0.0678646	8.65991	0.217912	0.0762324	34
1986	2020	0.0973567	-0.0052312	2.74474	0.457457	6.86185	1.82983	0.002745	0.000457	0.006862	0.00183	1.56992	0.039173	1	0.808254	0.0064409	6.43169	0	0.108406	26
1987	2020	0.0395584	-0.135931	3.43761	0.687521	2.75009	2.40632	0.003438	0.000688	0.00275	0.002406	8.59903	0.0104167	1	0.0319763	0.211515	6.98976	0	0.279262	34
1988	2020	0.0040322	0.0005826	0	0	0	0	0	0	0	0	0.879311	-2.06e-08	1	0.0565182	0.0891989	3.30313	0	-0.0572539	45
1989	2020	0.0256551	0.0014851	2.50522	1.04384	0.835073	1.46138	0.002505	0.001044	0.000835	0.001461	1.51744	1.01307	1	0.0464313	0.550929	7.85115	0	0.0138346	47
1990	2020	0	0	3.93099	1.41952	6.11487	1.63791	0.003931	0.00142	0.006115	0.001638	2.15358	0.0858161	0	0.0657679	0.419599	8.21048	0	0.0155462	42
1991	2020	0.0311723	0.0165504	9.77995	3.66748	12.2249	4.27873	0.00978	0.003667	0.012225	0.004279	0.790427	0.0416666	1	0.0478966	0.156252	3.83263	0.0151418	-0.0136852	13
1992	2020	0	0	2.71248	0.904159	4.21941	0.904159	0.002712	0.000904	0.004219	0.000904	0.622033	-0.151852	0	0.0319763	0.0009289	4.83379	0	0.0058931	34
1993	2020	0.0092418	0.0092418	4.44225	1.48075	1.23396	3.70188	0.004442	0.001481	0.001234	0.003702	1.05107	0.160554	1	0.0657679	0.53557	5.40409	0	0.0293477	42
1994	2020	0.0862547	-0.0610992	5.95829	0.993049	8.2754	4.96524	0.005958	0.000993	0.008275	0.004965	0.89592	-0.0460526	1	0.0767772	0.0261936	4.04106	0	0.0079572	41
1995	2020	0.0183213	-0.0122062	4.92459	3.07787	5.23238	1.23115	0.004925	0.003078	0.005232	0.001231	0.96102		1	0.0464313	0.472883	5.12746	0	-0.0920068	47
1996	2020	0	0	4.5854	3.82117	4.20329	1.52847	0.004585	0.003821	0.004203	0.001528	1.55188	0.0035971	0	0.0478966	0.0754715	5.68518	0.003894	0.0855197	13
1997	2020	0.0208013	0.0208013	4.89876	2.28609	6.2051	4.24559	0.004899	0.002286	0.006205	0.004246	1.43006	-0.0431267	1	0.0756807	0.0253917	6.5215	0.147458	-0.0276702	12
1998	2020	0	0	1.60578	1.20434	0.401445	0	0.001606	0.001204	0.000401	0	2.24794	-0.0506912	0	0.163241	0.0925634	6.31026	0.0286159	0.188132	6
1999	2020	0	0	7.2402	1.27768	10.6474	0.851789	0.00724	0.001278	0.010647	0.000852	8.63029	0.0588235	0	0.0478966	0.0381542	4.10284	5.38798	-1.38206	13
[truncated: 1,227 more rows]

## Sheet: Sample 2
Serial_sample2	year	frequency of COVID-related disclosure	contextual COVID-related positive word frequency	contextual COVID-related negative word frequency	contextual COVID-related financial constraints word frequency	frequency of COVID-related disclosure/1000	contextual COVID-related positive word frequency/1000	contextual COVID-related negative word frequency/1000	contextual COVID-related financial constraints word frequency/1000	board independence$	female director%	total dividend dummy	herfindahl index	long-term debt to assets	firm size	R&D expenditure/sales	roa	ff48
1	2020	5.71429	1.35338	8.42105	1.95489	0.005714	0.001353	0.008421	0.001955	0.571429	0.143	1	0.393796	0.196273	7.039	0	0.014716	1
2	2020	2.64317	0.220264	3.74449	1.10132	0.002643	0.00022	0.003744	0.001101	0.75	0.125	0	0.393796	0.112673	4.33372	0.0921816	-0.126151	1
3	2020	1.05587	0.287963	2.01574	0.479939	0.001056	0.000288	0.002016	0.00048	0.833333	0.25	1	0.393796	0.0350067	10.2677	0.0803264	0.0159675	1
4	2020	3.43181	0.596837	3.58102	2.38735	0.003432	0.000597	0.003581	0.002387	0.5	0.25	0	0.393796	0.387366	7.08575	0	-0.0135461	1
5	2020	3.23485	0.215657	1.29394	0.64697	0.003235	0.000216	0.001294	0.000647	0.5	0	0	0.393796	0.16037	6.51987	0	0.0327881	1
6	2020	5.12674	1.4241	4.84192	1.70891	0.005127	0.001424	0.004842	0.001709	0.555556	0.111	1	0.393796	0.333193	5.36808	0	0.0558149	1
7	2020	0.333723	0	0.667445	0	0.000334	0	0.000667	0	0.6	0.2	1	0.393796	0.31874	5.49514	0	-0.0421843	1
8	2020	3.97614	1.65673	2.65076	2.31942	0.003976	0.001657	0.002651	0.002319	0.6	0.4	0	0.070184	0.969549	6.70657	0.0095113	0.0359602	2
9	2020	1.38672	2.25342	1.7334	0.17334	0.001387	0.002253	0.001733	0.000173	0.909091	0.273	1	0.070184	0.175949	10.241	0.0024862	0.0356403	2
10	2020	8.069	3.61714	4.45186	1.39121	0.008069	0.003617	0.004452	0.001391	0.8	0.3	0	0.070184	0.0163402	8.66243	0.0025095	-0.0073391	2
11	2020	3.68078	0.501924	4.01539	1.84039	0.003681	0.000502	0.004015	0.00184	0.9	0.4	0	0.070184	0.283297	9.14374	0	0.0528775	2
12	2020	4.24328	3.00566	10.6082	2.47525	0.004243	0.003006	0.010608	0.002475	0.727273	0.091	1	0.070184	0.285936	10.6547	0.0045446	0.0035661	2
13	2020	0	0	0	0	0	0	0	0	0.75	0.25	1	0.070184	0.0271222	7.74557	0.0029952	0.372564	2
14	2020	2.79232	0.8726	4.18848	1.04712	0.002792	0.000873	0.004188	0.001047	0.818182	0.273	1	0.070184	0.274716	8.57019	0.0071822	0.0507437	2
15	2020	7.45543	5.83468	11.3452	4.86224	0.007455	0.005835	0.011345	0.004862	0.8	0.2	1	0.070184	0.0196033	8.35842	0	0.1379	2
16	2020	9.33041	4.39078	7.13502	3.29309	0.00933	0.004391	0.007135	0.003293	0.625	0.5	0	0.070184	0.0488272	4.43578	0	0.0538048	2
17	2020	2.91468	0.264971	6.62427	2.91468	0.002915	0.000265	0.006624	0.002915	0.714286	0.143	0	0.070184	0.308423	6.03752	0	-0.0713668	2
18	2020	6.39408	3.02877	3.8701	2.01918	0.006394	0.003029	0.00387	0.002019	0.777778	0.333	1	0.070184	0.62588	7.48534	0	0.0350327	2
19	2020	9.02934	4.67591	12.5766	2.57981	0.009029	0.004676	0.012577	0.00258	0.714286	0.214	1	0.070184	0.323862	9.98554	0.0022693	0.0598154	2
20	2020	3.46542	4.36944	2.86274	0.452011	0.003465	0.004369	0.002863	0.000452	0.833333	0.333	1	0.070184	0.418526	9.61381	0.0107007	0.131587	2
21	2020	3.6753	2.39693	4.31448	0.639182	0.003675	0.002397	0.004314	0.000639	0.928571	0.357	1	0.070184	0.467772	10.3647	0.0046108	0.140027	2
22	2020	1.49925	0.749625	1.49925	0.749625	0.001499	0.00075	0.001499	0.00075	0.333333	0.111	0	0.070184	0.165504	5.1098	0	0.0471591	2
23	2020	12.2034	0	16.975	5.923	0.012203	0	0.016975	0.005923	0.6	0.6	0	0.070184	0.001411	3.27095	0	-0.503004	2
24	2020	4.02183	2.58546	4.16547	2.01092	0.004022	0.002585	0.004165	0.002011	0.8	0.2	1	0.070184	0.581392	8.65004	0.0050011	6.59e-05	2
25	2020	3.26744	1.96046	5.71802	1.47035	0.003267	0.00196	0.005718	0.00147	0.75	0.25	1	0.070184	0.166364	8.07415	0.0056736	-0.0367415	2
26	2020	10.6383	3.95137	12.1581	3.03951	0.010638	0.003951	0.012158	0.00304	0.666667	0.222	0	0.070184	0.0255168	8.96859	0.0775225	-0.112716	2
27	2020	3.66013	0.784314	7.84314	0.784314	0.00366	0.000784	0.007843	0.000784	0.6	0.2	1	0.070184	0.0454838	7.81048	0.0006653	0.0173252	2
28	2020	7.36377	6.07511	7.17968	2.02504	0.007364	0.006075	0.00718	0.002025	0.727273	0.182	1	0.070184	0.377354	8.47399	0.0009116	0.0458372	2
29	2020	4.42845	1.66067	5.67396	1.52228	0.004428	0.001661	0.005674	0.001522	0.846154	0.385	1	0.070184	0.403756	9.97116	0.0098039	0.0695154	2
30	2020	6.18113	2.41871	8.86858	2.14996	0.006181	0.002419	0.008869	0.00215	0.555556	0.111	1	0.070184	0.330855	8.47121	0.0004466	0.0126774	2
31	2020	2.83086	1.76928	6.01557	1.06157	0.002831	0.001769	0.006016	0.001062	0.444444	0.111	1	0.070184	0.0434893	6.8818	0.0011351	0.132799	2
32	2020	5.29705	4.25841	10.1786	2.59659	0.005297	0.004258	0.010179	0.002597	0.916667	0.25	1	0.070184	0.261702	11.3263	0.0124901	0.0524259	2
33	2020	5.84368	1.46092	10.9569	0.73046	0.005844	0.001461	0.010957	0.00073	0.6	0	0	0.070184	0.0649541	5.51159	0.0078403	-1.15927	2
34	2020	1.85014	0	1.85014	0	0.00185	0	0.00185	0	0.428571	0.143	0	0.070184	0.0006194	6.0422	0.0194955	-0.156055	2
35	2020	4.05762	2.84033	6.49219	1.42017	0.004058	0.00284	0.006492	0.00142	0.75	0.333	1	0.070184	0.427202	7.77283	0.0038154	0.0025156	2
36	2020	7.67787	3.75363	10.0665	4.26548	0.007678	0.003754	0.010067	0.004265	0.714286	0.286	0	0.070184	0.35049	4.84682	0	-0.0944413	2
37	2020	9.60878	3.43171	7.20659	1.71585	0.009609	0.003432	0.007207	0.001716	0.714286	0.429	1	0.070184	0.0280168	7.95418	0	0.0152913	2
38	2020	6.70578	2.51467	7.54401	2.51467	0.006706	0.002515	0.007544	0.002515	0.6	0.2	0	0.070184	0.159501	3.31764	0	-0.337108	2
39	2020	5.83158	1.39958	7.46443	2.5659	0.005832	0.0014	0.007464	0.002566	0.625	0.5	0	0.070184	0.0019081	6.90608	0	0.0513497	2
40	2020	4.83209	0.966417	3.62406	1.20802	0.004832	0.000966	0.003624	0.001208	0.666667	0.167	0	0.070184	0.308519	7.7736	0.0048981	0.032681	2
41	2020	3.02801	0.757002	1.51401	0	0.003028	0.000757	0.001514	0	0.714286	0.286	0	0.070184	0.330723	7.55396	0	0.0311029	2
42	2020	0	0	0	0	0	0	0	0	0.75	0.75	1	0.070184	0.0076969	7.58068	0	0.0599203	2
43	2020	1.15681	1.92802	1.54242	0.642674	0.001157	0.001928	0.001542	0.000643	0.7	0.4	1	0.070184	0.212767	9.12341	0.0005803	0.0484041	2
44	2020	7.92393	6.69269	8.55785	1.90174	0.007924	0.006693	0.008558	0.001902	0.923077	0.308	1	0.070184	0.109813	10.1768	0.00332	0.0916488	2
45	2020	7.38636	6.69269	7.38636	2.46212	0.007386	0.006693	0.007386	0.002462	0.454545	0.273	1	0.070184	0.241487	10.7151	0.0059391	0.0266176	2
46	2020	7.45234	2.07972	10.7452	3.81283	0.007452	0.00208	0.010745	0.003813	0.416667	0.25	1	0.191552	0.414209	7.83009	0	-0.0365356	3
47	2020	2.6701	3.31461	3.86705	1.0128	0.00267	0.003315	0.003867	0.001013	0.833333	0.417	1	0.191552	0.474535	11.8436	0	0.088744	3
48	2020	6.31458	4.01837	5.16648	1.14811	0.006315	0.004018	0.005166	0.001148	0.571429	0	0	0.191552	0.0361968	3.93209	0	-0.507404	3
49	2020	1.10672	0.632411	2.21344	0.948617	0.001107	0.000632	0.002213	0.000949	0.571429	0.286	0	0.191552	0.150843	5.56358	0	-0.0887762	3
50	2020	5.80297	2.2942	9.9865	2.2942	0.005803	0.002294	0.009987	0.002294	0.7	0.1	1	0.191552	0.0027997	10.7963	0	0.227254	3
51	2020	3.89185	2.25318	2.45801	1.63867	0.003892	0.002253	0.002458	0.001639	0.538462	0.308	1	0.191552	0.35078	7.82245	0	0.0535285	3
52	2020	1.49741	1.08903	2.45031	0.544514	0.001497	0.001089	0.00245	0.000545	0.75	0.375	0	0.191552	0.155097	6.95898	0	0.13237	3
53	2020	2.69905	0	1.34953	0	0.002699	0	0.00135	0	0.625	0.125	0	0.191552	0.0045548	8.19852	0.003886	0.064925	3
54	2020	3.61961	0.658111	2.9615	0.987167	0.00362	0.000658	0.002962	0.000987	0.555556	0.222	0	0.194584	0.0448222	9.40207	0	0.13922	4
55	2020	3.58271	1.21448	4.25067	1.21448	0.003583	0.001214	0.004251	0.001214	0.857143	0.214	1	0.194584	0.447739	11.8436	0.0102171	0.0766267	4
56	2020	3.46921	2.60191	2.89101	0.867303	0.003469	0.002602	0.002891	0.000867	0.777778	0.556	1	0.194584	0.112741	6.67968	0	0.110059	4
57	2020	2.22717	1.3363	0.890869	1.3363	0.002227	0.001336	0.000891	0.001336	0.75	0.25	0	0.194584	0.0791	2.58693	0	-0.310727	4
58	2020	5.65217	0.434783	3.91304	3.47826	0.005652	0.000435	0.003913	0.003478	0.5	0.167	0	0.194584	0.127224	3.45401	0	0.0427098	4
59	2020	10.0731	5.86673	15.0542	6.68092	0.010073	0.005867	0.015054	0.006681	0.642857	0.143	1	0.194584	0.267629	9.18939	0	-0.0347224	4
60	2020	2.29314	2.10204	5.15956	0.955475	0.002293	0.002102	0.00516	0.000955	0.769231	0.308	1	0.194584	0.40156	10.6314	0	0.0737139	4
61	2020	4.37432	1.17169	5.93657	2.26527	0.004374	0.001172	0.005937	0.002265	0.833333	0.333	1	0.259573	0.589931	11.241	0.0062857	0.0942127	5
62	2020	0.811359	0.811359	1.0142	0.40568	0.000811	0.000811	0.001014	0.000406	0.714286	0.286	1	0.259573	0.600979	6.7483	0	0.0675225	5
63	2020	2.63828	0.727802	3.72999	2.45633	0.002638	0.000728	0.00373	0.002456	0.8	0.3	1	0.259573	0.640076	11.7671	0.017251	0.179761	5
64	2020	4.94339	3.02982	4.62446	3.02982	0.004943	0.00303	0.004624	0.00303	0.5	0	0	0.163241	0.041879	4.13747	0.17529	-0.126262	6
65	2020	6.35955	3.41244	11.9435	2.48177	0.00636	0.003412	0.011944	0.002482	0.8	0.2	1	0.163241	0.418564	7.72391	0.0291294	-0.0640887	6
66	2020	8.1716	5.10725	11.236	4.59653	0.008172	0.005107	0.011236	0.004597	0.8	0	0	0.163241	0.102082	2.30964	0.0216798	-0.0206377	6
67	2020	1.86176	1.39632	1.39632	0.232721	0.001862	0.001396	0.001396	0.000233	0.75	0.25	0	0.163241	0.170434	9.71963	0.0487431	-0.0240123	6
68	2020	6.05394	1.92625	6.87947	1.92625	0.006054	0.001926	0.006879	0.001926	0.75	0	1	0.163241	0.124817	6.17568	0.0453513	0.0197548	6
69	2020	8.40951	1.82815	8.77514	4.7532	0.00841	0.001828	0.008775	0.004753	0.857143	0.143	1	0.163241	0.0268102	6.58283	0.0511648	0.0755884	6
70	2020	5.85512	1.22549	11.1656	6.12745	0.005855	0.001225	0.011166	0.006127	0.571429	0.143	0	0.163241	0.0178752	6.20663	0.0140879	0.048595	6
71	2020	1.42806	2.14209	2.49911	0	0.001428	0.002142	0.002499	0	0.666667	0.167	0	0.163241	0.0898532	5.32985	0.105882	0.166368	6
72	2020	5.90129	1.60944	7.51073	3.21888	0.005901	0.001609	0.007511	0.003219	0.5	0.167	1	0.163241	0.139716	5.68584	0.0054815	0.117505	6
73	2020	7.87746	2.62582	4.814	1.09409	0.007877	0.002626	0.004814	0.001094	0.5	0.125	1	0.163241	0.189981	8.00627	0.0303579	0.0514349	6
74	2020	2.06327	0.229253	5.04356	2.52178	0.002063	0.000229	0.005044	0.002522	0.714286	0.143	0	0.163241	0.50792	3.34502	0	-0.0433374	6
75	2020	3.88161	1.6982	5.09461	2.18341	0.003882	0.001698	0.005095	0.002183	0.8	0.3	1	0.163241	0.0840769	7.44154	0.161854	-0.0246492	6
76	2020	2.20386	1.21212	3.41598	0.330579	0.002204	0.001212	0.003416	0.000331	0.857143	0.429	1	0.163241	0.4458	9.46061	0.0474842	0.0205686	6
77	2020	4.78905	2.96465	3.1927	1.14025	0.004789	0.002965	0.003193	0.00114	0.777778	0.333	0	0.163241	0.175202	10.6573	0.20006	-0.0077105	6
78	2020	2.54049	0.740976	3.28146	0.317561	0.00254	0.000741	0.003281	0.000318	0.363636	0.091	1	0.163241	0.530889	9.59276	0	-0.074103	6
79	2020	0.918274	0	0.459137	0	0.000918	0	0.000459	0	0.6	0.2	0	0.163241	0.114885	2.98696	0	-0.183852	6
80	2020	1.287	0.965251	1.60875	0	0.001287	0.000965	0.001609	0	0.6	0	0	0.163241	0.0204494	6.02697	0.653484	-0.342132	6
81	2020	6.86158	5.66826	6.26492	5.0716	0.006862	0.005668	0.006265	0.005072	0.666667	0.333	0	0.163241	0.200203	8.69377	0.010259	0.21138	6
82	2020	4.20008	1.5273	4.96373	1.14548	0.0042	0.001527	0.004964	0.001145	0.9	0.4	0	0.163241	0.562211	8.71212	0.0413412	0.0229353	6
83	2020	1.74368	0.43592	1.96164	2.1796	0.001744	0.000436	0.001962	0.00218	0.75	0.25	1	0.163241	0.311062	5.91383	0.0078156	0.0051873	6
84	2020	8.58369	1.67942	9.3301	6.34447	0.008584	0.001679	0.00933	0.006344	0.666667	0.333	1	0.13024	1.10073	7.71012	0	-0.219143	7
85	2020	6.36057	3.57782	7.55317	6.68092	0.006361	0.003578	0.007553	0.006681	0.666667	0.111	0	0.13024	0.588121	4.66906	0	0.0006914	7
86	2020	0.387747	0	0	0	0.000388	0	0	0	0.625	0.375	0	0.13024	0.214978	5.53982	0	-0.258573	7
87	2020	5.03253	0.368234	7.36467	4.54155	0.005033	0.000368	0.007365	0.004542	0.666667	0.222	0	0.13024	0.736924	9.64548	0	-0.0482891	7
88	2020	9.02564	2.05128	15.1795	6.15385	0.009026	0.002051	0.015179	0.006154	0.6	0.2	0	0.13024	0.712633	5.2417	0	-0.0705124	7
89	2020	9.76181	1.36665	11.1285	6.24756	0.009762	0.001367	0.011128	0.006248	0.5	0.1	1	0.13024	0.683664	10.726	0	-0.0809824	7
90	2020	7.93651	3.1746	16.2698	3.1746	0.007937	0.003175	0.01627	0.003175	0.857143	0	0	0.13024	0.0858868	3.16424	0	-0.161234	7
91	2020	3.12361	1.48743	5.05727	4.46229	0.003124	0.001487	0.005057	0.004462	0.545455	0.273	0	0.13024	0.718952	8.47633	0	-0.0205368	7
92	2020	7.07395	3.4298	11.5756	6.68092	0.007074	0.00343	0.011576	0.006681	0.6	0.2	1	0.13024	0.599076	7.34042	0	-0.0028432	7
93	2020	12.0824	1.42146	16.975	6.68092	0.012082	0.001421	0.016975	0.006681	0.8	0.4	1	0.13024	0.911844	9.40698	0	-0.149049	7
94	2020	5.50144	4.77994	8.7482	3.06638	0.005501	0.00478	0.008748	0.003066	0.6	0.2	1	0.13024	0.353482	6.03729	0	-0.0995417	7
95	2020	5.03322	2.61727	9.66378	3.82525	0.005033	0.002617	0.009664	0.003825	0.833333	0.167	0	0.13024	0.595013	9.68158	0	-0.162745	7
96	2020	5.21327	1.18483	5.45024	1.89573	0.005213	0.001185	0.00545	0.001896	0.7	0.2	0	0.13024	0.0152827	4.10827	0	-0.727932	7
97	2020	6.03136	1.60836	7.23764	6.68092	0.006031	0.001608	0.007238	0.006681	0.428571	0	1	0.13024	0.0003769	4.41358	0	0.0854636	7
98	2020	5.78838	1.38921	7.17759	1.38921	0.005788	0.001389	0.007178	0.001389	0.666667	0.2	1	0.13024	0.0199966	9.82292	0.274409	-0.245475	7
99	2020	7.04391	4.22634	8.92228	4.69594	0.007044	0.004226	0.008922	0.004696	0.9	0.2	0	0.13024	0.896282	7.81456	0	-0.121698	7
100	2020	2.98597	0.298597	2.98597	0.298597	0.002986	0.000299	0.002986	0.000299	0.75	0.375	0	0.13024	0.0234946	5.87674	0	-2.99305	7
101	2020	12.2034	6.57414	16.975	6.13587	0.012203	0.006574	0.016975	0.006136	0.571429	0.429	0	0.13024	0.656591	4.693	0	-0.0944696	7
102	2020	6.23501	0	9.59233	4.31655	0.006235	0	0.009592	0.004317	0.714286	0.143	0	0.13024	0.819389	6.32808	0	-0.0869608	7
103	2020	3.82366	0.224921	5.62303	3.1489	0.003824	0.000225	0.005623	0.003149	0.625	0.375	0	0.13024	0.574558	6.84921	0	-0.0007318	7
104	2020	4.42233	0.967385	6.21891	4.00774	0.004422	0.000967	0.006219	0.004008	0.411765	0.118	0	0.13024	0.834053	8.16757	0	-0.147826	7
105	2020	3.96476	2.31277	7.81938	3.52423	0.003965	0.002313	0.007819	0.003524	0.5	0.1	1	0.13024	1.04479	6.16455	0	-0.446567	7
106	2020	9.3536	3.67463	12.5271	6.51411	0.009354	0.003675	0.012527	0.006514	0.785714	0.286	1	0.13024	0.572712	9.65348	0	-0.0273245	7
107	2020	4.31872	1.07968	7.12589	2.80717	0.004319	0.00108	0.007126	0.002807	0.6	0.2	0	0.13024	0.269612	7.02824	0	0.0352416	7
108	2020	0	0	0	0	0	0	0	0	0.4	0.8	1	0.13024	0.110859	3.88265	0	0.0140845	7
109	2020	3.74438	1.997	3.49476	5.49176	0.003744	0.001997	0.003495	0.005492	0.75	0.125	1	0.13024	0.611711	8.94822	0	-0.0304869	7
110	2020	3.87548	1.00012	3.75047	1.50019	0.003875	0.001	0.00375	0.0015	0.5	0.5	0	0.13024	1.0378	8.76864	0	-0.0081044	7
111	2020	5.60224	2.03718	8.14871	3.31041	0.005602	0.002037	0.008149	0.00331	0.777778	0.222	1	0.13024	1.01348	7.97284	0	-0.152696	7
112	2020	6.4415	2.95961	5.57103	2.43733	0.006442	0.00296	0.005571	0.002437	0.6	0	0	0.13024	0.0900294	4.71788	0	-0.877391	7
113	2020	5.13699	0.395153	8.03477	1.71233	0.005137	0.000395	0.008035	0.001712	0.888889	0.444	1	0.13024	0.496672	8.95214	0	0.018846	7
114	2020	9.10902	1.13863	10.817	0.853971	0.009109	0.001139	0.010817	0.000854	0.75	0.25	1	0.13024	0.317051	8.22631	0	0.101571	7
115	2020	8.54701	5.94574	10.7767	4.0877	0.008547	0.005946	0.010777	0.004088	0.833333	0.333	1	0.13024	0.0010028	4.04013	0	0.0154349	7
116	2020	8.5428	2.1357	12.8142	6.68092	0.008543	0.002136	0.012814	0.006681	0.75	0.375	0	0.13024	0.743545	9.50658	0	-0.0456458	7
117	2020	5.33618	1.49413	9.39168	6.40341	0.005336	0.001494	0.009392	0.006403	0.352941	0.118	0	0.13024	0.0544054	7.4965	0	0.0046338	7
118	2020	3.29747	2.25616	5.90073	2.60326	0.003297	0.002256	0.005901	0.002603	0.7	0.3	1	0.13024	0.654317	7.6326	0	-0.110882	7
119	2020	4.46085	2.46116	5.53761	2.61498	0.004461	0.002461	0.005538	0.002615	0.75	0.375	0	0.123769	0.561671	6.13994	0	-0.215663	8
120	2020	5.2597	1.64366	13.3136	3.61604	0.00526	0.001644	0.013314	0.003616	0.7	0.4	1	0.123769	0.626432	6.4931	0	-0.0425219	8
121	2020	7.06179	3.27869	7.5662	2.26986	0.007062	0.003279	0.007566	0.00227	0.6	0.1	1	0.123769	0.413487	6.56775	0.0148761	-0.0420504	8
122	2020	5.62636	2.29648	10.3341	1.952	0.005626	0.002296	0.010334	0.001952	0.636364	0.273	1	0.123769	0.163312	8.85084	0	-0.0889839	8
123	2020	5.70311	2.60714	4.56249	1.62946	0.005703	0.002607	0.004562	0.001629	0.75	0.375	1	0.123769	0.500218	6.09653	0	0.122818	8
124	2020	9.68367	6.69269	12.4812	1.29116	0.009684	0.006693	0.012481	0.001291	0.9	0.2	1	0.123769	0.371011	6.68744	0.0119019	0.0203365	8
125	2020	7.9858	5.0281	10.352	2.36616	0.007986	0.005028	0.010352	0.002366	0.75	0	1	0.123769	0.177657	3.47597	0	-0.0557724	8
126	2020	4.35219	1.33914	3.01306	1.67392	0.004352	0.001339	0.003013	0.001674	0.8	0.2	1	0.123769	0.679273	3.89073	0	-0.0035947	8
127	2020	9.67044	5.34419	12.3425	1.14518	0.00967	0.005344	0.012343	0.001145	0.8	0.2	1	0.123769	0.463151	7.1112	0	0.0046979	8
128	2020	3.65195	2.06415	5.7161	0.635122	0.003652	0.002064	0.005716	0.000635	0.777778	0.222	0	0.123769	0.374398	6.03832	0	-0.237411	8
129	2020	2.95257	1.29175	2.95257	0.553608	0.002953	0.001292	0.002953	0.000554	0.5	0.333	1	0.123769	0.0228345	9.06612	0.074246	0.043378	8
130	2020	11.9492	3.73413	16.975	5.97461	0.011949	0.003734	0.016975	0.005975	0.666667	0	0	0.101353	0.088434	3.39464	0.0139535	-0.0062524	9
131	2020	5.10374	3.32852	10.2075	2.66282	0.005104	0.003329	0.010207	0.002663	0.818182	0.364	1	0.101353	0.490741	8.13739	0.0197974	-0.0601777	9
132	2020	5.20598	5.88502	7.69579	2.48981	0.005206	0.005885	0.007696	0.00249	0.875	0.375	0	0.101353	0.281695	6.10095	0.0160536	-0.0649947	9
133	2020	6.44953	3.86972	9.99677	1.61238	0.00645	0.00387	0.009997	0.001612	0.7	0.2	1	0.101353	0.0445471	9.09023	0.0278728	0.109121	9
134	2020	6.32423	3.54774	12.8027	5.86148	0.006324	0.003548	0.012803	0.005861	0.818182	0.273	1	0.101353	0.414682	8.67832	0	0.0520825	9
135	2020	6.76692	5.26316	7.89474	3.00752	0.006767	0.005263	0.007895	0.003008	0.8	0.6	1	0.101353	0.353795	7.63937	0.0220354	0.173957	9
136	2020	2.93312	4.10637	3.71529	0.782167	0.002933	0.004106	0.003715	0.000782	0.888889	0.222	0	0.101353	0.350218	7.1319	0.147534	-0.0865739	9
137	2020	5.10111	4.37238	4.37238	2.18619	0.005101	0.004372	0.004372	0.002186	0.875	0.25	1	0.101353	0.483014	8.61836	0.0062825	0.105422	9
138	2020	5.47495	2.87435	6.43307	0.958117	0.005475	0.002874	0.006433	0.000958	0.5	0.25	1	0.101353	0.167926	8.5738	0.0145798	0.112192	9
139	2020	10.6122	1.93878	9.38775	4.18367	0.010612	0.001939	0.009388	0.004184	0.777778	0.111	1	0.101353	0.315377	6.96768	0.0410064	-0.144099	9
140	2020	1.34875	2.31214	1.54143	0.192678	0.001349	0.002312	0.001541	0.000193	0.846154	0.308	1	0.101353	0.289779	9.33552	0.0233861	0.0531204	9
141	2020	7.92932	4.75759	16.975	5.89035	0.007929	0.004758	0.016975	0.00589	1	0.5	1	0.101353	0.0835744	5.88105	0	-0.0295964	9
142	2020	3.12378	1.95236	6.63803	2.34284	0.003124	0.001952	0.006638	0.002343	0.545455	0.091	1	0.101353	0.251452	5.47915	0.0165642	0.118256	9
143	2020	9.64067	4.38212	9.64067	2.19106	0.009641	0.004382	0.009641	0.002191	0.75	0.125	0	0.101353	0	2.9806	0.0499553	-0.0284419	9
144	2020	7.01208	2.82431	12.4659	1.55824	0.007012	0.002824	0.012466	0.001558	0.666667	0.444	0	0.101353	1.26277	6.48161	0.0153524	-0.244887	9
145	2020	2.6295	6.69269	3.6813	1.31475	0.00263	0.006693	0.003681	0.001315	0.75	0.25	1	0.101353	0.217363	7.93045	0.0090242	0.097776	9
146	2020	7.85063	5.0923	4.0314	3.60704	0.007851	0.005092	0.004031	0.003607	0.818182	0.364	1	0.101353	0.366102	8.62429	0.0473794	0.0477404	9
147	2020	4.86224	2.70124	6.80713	1.62075	0.004862	0.002701	0.006807	0.001621	0.916667	0.417	1	0.101353	0.200406	11.8436	0.0258492	0.107929	9
148	2020	4.69295	2.01126	3.3521	1.47493	0.004693	0.002011	0.003352	0.001475	0.9	0.4	1	0.101353	0.490578	11.1937	0.0176067	0.169284	9
149	2020	9.00583	1.58926	10.7717	6.00389	0.009006	0.001589	0.010772	0.006004	0.714286	0.143	1	0.101353	0.1247	6.17218	0	-0.155046	9
150	2020	4.70535	0.672194	4.25723	0.448129	0.004705	0.000672	0.004257	0.000448	0.666667	0.333	0	0.101353	0.231706	6.1441	0.0437793	-0.400917	9
151	2020	8.48564	4.56919	6.52742	1.95823	0.008486	0.004569	0.006527	0.001958	0.666667	0.167	1	0.101353	0.032062	4.5999	0.0109014	-0.113142	9
152	2020	0.845785	1.12771	2.25543	0.563857	0.000846	0.001128	0.002255	0.000564	0.571429	0.143	0	0.101353	0.0559545	4.40203	0.0258512	-0.11541	9
153	2020	1.19311	1.36356	4.43157	0.170445	0.001193	0.001364	0.004432	0.00017	0.857143	0.143	1	0.101353	0.121198	7.89412	0.0192534	0.0723434	9
154	2020	10.1105	6.69269	16.975	4.71825	0.010111	0.006693	0.016975	0.004718	0.5625	0.437	1	0.101353	0.404477	11.1276	0.0159507	0.038468	9
155	2020	5.29101	2.15559	9.6022	0.587889	0.005291	0.002156	0.009602	0.000588	0.777778	0.222	1	0.101353	0.496482	8.63276	0.0499214	0.0001081	9
156	2020	6.08272	4.25791	6.08272	2.73723	0.006083	0.004258	0.006083	0.002737	0.75	0.25	0	0.101353	0.162864	7.65223	0.0091831	-0.426994	9
157	2020	5.9268	4.4451	5.33412	1.92621	0.005927	0.004445	0.005334	0.001926	0.846154	0.385	1	0.101353	0.38452	11.0321	0.015691	-0.0664846	9
158	2020	0	0	0	0	0	0	0	0	0.916667	0.333	1	0.101353	0.494125	10.2286	0.0215742	0.151135	9
159	2020	0.810045	0.405022	0.810045	0	0.00081	0.000405	0.00081	0	0.571429	0	0	0.101353	0.0009194	3.9934	0.288931	-0.963684	9
160	2020	6.42279	5.02653	9.77381	2.51326	0.006423	0.005027	0.009774	0.002513	0.6	0.1	1	0.101353	0.0353763	7.55592	0	0.0429357	9
161	2020	7.66983	2.92184	11.6874	2.00877	0.00767	0.002922	0.011687	0.002009	0.857143	0.286	1	0.101353	0.244436	5.69163	0	0.0142906	9
162	2020	2.92873	0.325415	3.25415	0.65083	0.002929	0.000325	0.003254	0.000651	0.714286	0.286	0	0.101353	0	6.7438	0	0.0861132	9
163	2020	5.22846	2.95522	6.13776	1.36395	0.005228	0.002955	0.006138	0.001364	0.8	0.4	0	0.101353	0.759306	6.55812	0.158179	0.0362525	9
164	2020	6.45018	4.67082	9.11922	4.4484	0.00645	0.004671	0.009119	0.004448	0.8	0.2	1	0.101353	0.499246	7.80938	0.0105444	0.0191491	9
165	2020	5.68053	2.49943	4.3172	0.908884	0.005681	0.002499	0.004317	0.000909	0.75	0.25	0	0.101353	0.279871	5.51872	0	-0.382385	9
166	2020	4.78355	1.43506	6.93614	1.43506	0.004784	0.001435	0.006936	0.001435	0.9	0.3	1	0.101353	0.267152	9.97127	0.0209567	0.105995	9
167	2020	9.50846	4.35133	16.9218	6.12409	0.009508	0.004351	0.016922	0.006124	0.916667	0.333	1	0.155951	0.455119	8.32322	0	0.0323403	10
168	2020	7.03631	1.97017	11.5395	5.06614	0.007036	0.00197	0.01154	0.005066	0.875	0.25	1	0.155951	0.12451	8.66373	0	0.0380787	10
169	2020	6.53595	6.69269	7.26216	0.726216	0.006536	0.006693	0.007262	0.000726	0.875	0.25	1	0.155951	0.406158	4.58683	0	-0.0251695	10
170	2020	5.02991	2.03915	7.34095	2.17509	0.00503	0.002039	0.007341	0.002175	0.555556	0.333	1	0.155951	0.40141	7.30748	0	-0.0329413	10
171	2020	7.58725	1.32777	9.67375	5.69044	0.007587	0.001328	0.009674	0.00569	0.666667	0.25	0	0.155951	0.274841	7.17634	0	0.0096639	10
172	2020	3.85039	1.65017	8.80088	1.65017	0.00385	0.00165	0.008801	0.00165	0.7	0.1	1	0.155951	0.0041206	5.31543	0	0.0915095	10
173	2020	8.15603	2.83688	14.8936	6.02837	0.008156	0.002837	0.014894	0.006028	0.666667	0.222	1	0.155951	0.0866544	7.97865	0	-0.0161695	10
174	2020	2.64434	3.08506	3.52578	0.440723	0.002644	0.003085	0.003526	0.000441	0.75	0.25	0	0.155951	0.201591	2.62022	0	-0.0917028	10
175	2020	7.92154	6.03546	14.9	3.58355	0.007922	0.006035	0.0149	0.003584	0.666667	0.333	1	0.155951	0.600177	7.7503	0	0.0439399	10
176	2020	5.46551	1.88466	10.3656	3.01545	0.005466	0.001885	0.010366	0.003015	0.875	0.375	1	0.155951	0.428069	8.20738	0	-0.0822922	10
177	2020	9.78573	2.53079	11.6416	6.0739	0.009786	0.002531	0.011642	0.006074	0.777778	0.333	1	0.155951	0.532518	8.53416	0.0067088	-0.0098169	10
178	2020	6.20525	2.1957	12.315	5.15513	0.006205	0.002196	0.012315	0.005155	0.833333	0.417	1	0.155951	0.372535	8.71062	0	-0.0854628	10
179	2020	6.68577	1.7192	14.5177	5.73066	0.006686	0.001719	0.014518	0.005731	0.9	0.6	1	0.155951	0.384453	6.35205	0	-0.235191	10
180	2020	7.00145	4.34573	6.27716	2.17286	0.007001	0.004346	0.006277	0.002173	0.75	0.375	1	0.155951	0.291762	8.32519	0.0073596	0.279659	10
181	2020	3.60419	0.819135	5.24246	1.8021	0.003604	0.000819	0.005242	0.001802	0.666667	0.333	0	0.155951	0.545524	4.57178	0	-0.197177	10
182	2020	6.33789	0.396118	8.51654	2.37671	0.006338	0.000396	0.008517	0.002377	0.571429	0.286	1	0.155951	0.0133063	8.19956	0	0.0617409	10
183	2020	5.69314	2.70424	10.9593	4.41218	0.005693	0.002704	0.010959	0.004412	0.8	0.2	0	0.155951	0.36635	8.96348	0	-0.109167	10
184	2020	3.16957	1.58479	4.75436	0	0.00317	0.001585	0.004754	0	0.6	0.1	0	0.155951	0.300133	8.62291	0.00388	0.0169576	10
185	2020	4.90196	2.88351	4.61361	4.03691	0.004902	0.002884	0.004614	0.004037	0.571429	0.286	1	0.155951	0.18778	5.87972	0	0.104147	10
186	2020	7.40741	2.19479	4.66392	2.74348	0.007407	0.002195	0.004664	0.002743	0.818182	0.545	0	0.155951	0.151149	10.6653	0	0.140713	10
187	2020	6.42398	2.8551	9.27909	3.56888	0.006424	0.002855	0.009279	0.003569	0.6	0.5	1	0.155951	0.178159	5.64314	0	0.0168961	10
188	2020	8.03353	1.74642	12.5742	1.74642	0.008034	0.001746	0.012574	0.001746	0.818182	0.273	1	0.155951	0.394311	7.85047	0	-0.0640498	10
189	2020	12.2034	4.11155	14.1223	4.46907	0.012203	0.004112	0.014122	0.004469	0.714286	0.429	0	0.338912	0.0612233	5.38718	0	-0.0167083	11
190	2020	11.4345	2.85863	6.23701	2.85863	0.011435	0.002859	0.006237	0.002859	0.714286	0.143	0	0.338912	0.601393	7.40232	0	0.0310547	11
191	2020	1.18036	0.708215	3.06893	1.18036	0.00118	0.000708	0.003069	0.00118	0.777778	0.222	0	0.338912	0.471388	8.39482	0	-0.103415	11
192	2020	4.78469	1.68871	6.4734	1.68871	0.004785	0.001689	0.006473	0.001689	0.727273	0.273	0	0.338912	0.240024	9.0573	0.255841	-0.246465	11
193	2020	5.42087	3.01159	4.66797	1.5058	0.005421	0.003012	0.004668	0.001506	0.818182	0.273	0	0.338912	0.611414	8.35123	0	0.01472	11
194	2020	6.67483	2.44744	7.00857	2.00245	0.006675	0.002447	0.007009	0.002002	0.8	0.2	0	0.338912	0.628557	6.73287	0	0.0401703	11
195	2020	6.17284	1.6835	8.41751	3.367	0.006173	0.001684	0.008418	0.003367	0.636364	0.182	0	0.338912	0.104482	7.88105	0.0530689	0.0123677	11
196	2020	3.08737	0.617475	1.23495	1.23495	0.003087	0.000617	0.001235	0.001235	0.75	0	0	0.338912	0.0124581	2.43833	0	-0.958433	11
197	2020	12.2034	2.94503	10.4712	2.29058	0.012203	0.002945	0.010471	0.002291	0.666667	0.444	1	0.338912	0.627243	9.46546	0	0.0455391	11
198	2020	10.2607	3.6051	11.3699	4.15973	0.010261	0.003605	0.01137	0.00416	0.666667	0.333	0	0.338912	0	9.59728	0	-0.240711	11
199	2020	8.052	4.17152	7.17889	6.30578	0.008052	0.004172	0.007179	0.006306	0.777778	0.444	1	0.338912	0.754923	6.7238	0	0.0118838	11
200	2020	12.1649	2.8866	6.18557	2.68041	0.012165	0.002887	0.006186	0.00268	0.75	0.25	0	0.338912	0.0008109	7.29171	0.0274595	0.305956	11
201	2020	0	0	0	0	0	0	0	0	0.625	0.125	1	0.338912	0.132211	7.34307	0	0.0592132	11
202	2020	3.74532	0.881251	5.50782	2.86407	0.003745	0.000881	0.005508	0.002864	0.571429	0.286	0	0.338912	0.602663	6.91831	0	-0.008306	11
203	2020	0.766137	0	0.766137	0.191534	0.000766	0	0.000766	0.000192	0.636364	0.091	0	0.338912	0.301396	6.64884	0	0.0463201	11
204	2020	4.3911	1.75644	4.97658	2.63466	0.004391	0.001756	0.004977	0.002635	0.6	0	0	0.338912	0.279196	2.97056	0	-0.253418	11
205	2020	9.59581	1.45391	13.6668	3.1986	0.009596	0.001454	0.013667	0.003199	0.777778	0.333	0	0.338912	0.813053	6.86651	0	-0.386248	11
206	2020	4.02068	2.58472	3.4463	0	0.004021	0.002585	0.003446	0	0.8	0.2	0	0.338912	0.189492	4.73611	0.0596847	-0.253426	11
207	2020	0	0	0	0	0	0	0	0	0.9	0.4	1	0.338912	0.321688	9.6709	0	0.102025	11
208	2020	4.4891	0.6413	3.63403	1.49637	0.004489	0.000641	0.003634	0.001496	0.777778	0.333	0	0.338912	0.0327574	8.21344	0	0.182962	11
209	2020	6.157	2.82196	8.46588	1.79579	0.006157	0.002822	0.008466	0.001796	0.375	0.125	0	0.338912	0.571437	7.28886	0	-0.0214476	11
210	2020	3.11709	1.75336	2.33781	0.584454	0.003117	0.001753	0.002338	0.000584	0.769231	0.231	0	0.338912	0.0806892	10.3106	0.150774	-0.0273235	11
211	2020	8.52558	2.50752	10.0301	4.84788	0.008526	0.002508	0.01003	0.004848	0.714286	0.286	0	0.338912	0.257026	7.5246	0	0.0371204	11
212	2020	2.89855	0.724638	6.52174	0	0.002899	0.000725	0.006522	0	0.75	0	1	0.338912	0.305753	3.33873	0.0599251	-0.160772	11
213	2020	3.16589	0.633179	5.27649	2.11059	0.003166	0.000633	0.005276	0.002111	0.714286	0.143	0	0.338912	0	7.41826	0.211592	-0.0234085	11
214	2020	4.15815	0.613497	5.45331	1.29516	0.004158	0.000613	0.005453	0.001295	0.571429	0.286	1	0.338912	0.282154	9.36702	0	0.0700424	11
215	2020	0	0	0	0	0	0	0	0	0.875	0.25	0	0.338912	0.32854	6.9884	0.156005	-0.156944	11
216	2020	4.6875	1.84659	3.69318	1.42046	0.004688	0.001847	0.003693	0.00142	0.857143	0.357	1	0.338912	0.536806	9.01433	0	0.04409	11
217	2020	4.4405	1.18413	2.96033	0.592066	0.00444	0.001184	0.00296	0.000592	0.8	0.3	0	0.338912	0.213879	8.70519	0.0185151	0.0042213	11
218	2020	9.40118	2.45248	6.53995	3.67873	0.009401	0.002452	0.00654	0.003679	0.5	0.125	0	0.338912	0.0582623	5.71728	0.0082477	0.280117	11
219	2020	7.02093	1.78965	8.53524	4.54295	0.007021	0.00179	0.008535	0.004543	0.777778	0.111	0	0.338912	0.557092	8.22416	0	0.0338317	11
220	2020	8.39352	1.95198	2.73277	0.585594	0.008394	0.001952	0.002733	0.000586	0.888889	0.222	0	0.338912	0.368675	8.67756	0	-0.0828364	11
221	2020	3.67647	3.00802	4.67914	0.334225	0.003676	0.003008	0.004679	0.000334	0.8	0.1	0	0.338912	0.447934	7.94165	0	-0.0030505	11
222	2020	12.2034	4.17223	7.17624	2.67023	0.012203	0.004172	0.007176	0.00267	0.888889	0.556	0	0.338912	0.170047	9.17215	0	0.117157	11
223	2020	7.44048	1.30208	6.3244	1.67411	0.00744	0.001302	0.006324	0.001674	0.8	0	0	0.338912	0.372469	5.11801	0	-0.127622	11
224	2020	2.96516	1.11193	5.55967	0.370645	0.002965	0.001112	0.00556	0.000371	0.727273	0.182	0	0.338912	0.532731	7.64991	0	-0.237903	11
225	2020	5.33721	4.85201	7.27802	1.9408	0.005337	0.004852	0.007278	0.001941	0.6	0.2	0	0.338912	0.178748	4.98331	0.0236317	0.045712	11
226	2020	3.61902	0.658003	5.92203	1.15151	0.003619	0.000658	0.005922	0.001152	0.555556	0.222	1	0.338912	0.683681	10.9299	0	0.0790482	11
227	2020	7.56048	1.81452	9.17339	4.6371	0.00756	0.001815	0.009173	0.004637	0.818182	0.182	0	0.338912	0.788267	6.87007	0	0.0319255	11
228	2020	3.00623	1.07365	1.50311	0	0.003006	0.001074	0.001503	0	0.714286	0.429	0	0.338912	0.128161	8.95827	0.860539	-0.175535	11
229	2020	8.25643	1.45702	3.39971	2.18553	0.008256	0.001457	0.0034	0.002186	0.714286	0.143	0	0.338912	0.131544	6.28318	0.237461	-0.258941	11
230	2020	6.33823	2.88101	7.20254	0.288101	0.006338	0.002881	0.007203	0.000288	0.9	0.2	0	0.338912	0.036352	8.80129	0	0.0449376	11
231	2020	10.7362	3.06749	7.66871	1.84049	0.010736	0.003067	0.007669	0.00184	0.571429	0	1	0.338912	0.120505	6.92826	0	0.0307393	11
232	2020	4.99232	0.768049	7.68049	3.84025	0.004992	0.000768	0.00768	0.00384	0.75	0.125	0	0.338912	0.447609	4.49902	0	0.0387553	11
233	2020	3.07314	2.66339	2.04876	0.204876	0.003073	0.002663	0.002049	0.000205	0.777778	0.333	0	0.338912	0	7.8114	0	-0.106521	11
234	2020	6.6296	1.71086	5.98802	2.35244	0.00663	0.001711	0.005988	0.002352	0.888889	0.222	0	0.338912	0.307946	9.89576	0	0.0775271	11
235	2020	6.93016	3.14023	6.38874	0.649702	0.00693	0.00314	0.006389	0.00065	0.846154	0.308	1	0.338912	0.337923	11.4017	0	0.0311163	11
236	2020	0	0	0	0	0	0	0	0	0.727273	0.1	1	0.338912	0.0691402	9.04455	0	0.222638	11
237	2020	5.90493	0.295247	5.60968	2.06673	0.005905	0.000295	0.00561	0.002067	0.857143	0	0	0.0756807	0.232853	7.46626	0.120514	-0.059183	12
238	2020	11.8624	2.37248	14.2349	4.03322	0.011862	0.002372	0.014235	0.004033	0.5	0.25	1	0.0756807	0.240549	9.65921	0.0383808	0.035384	12
239	2020	1.61476	0	1.84544	0.230681	0.001615	0	0.001845	0.000231	0.571429	0.143	1	0.0756807	0.199055	6.72285	0.0780653	0.0839366	12
240	2020	3.4662	1.7331	2.3108	0	0.003466	0.001733	0.002311	0	0.666667	0.167	0	0.0756807	0.0870881	4.43924	0.322275	-0.257482	12
241	2020	4.13394	1.65358	2.89376	0.620091	0.004134	0.001654	0.002894	0.00062	0.714286	0.286	0	0.0756807	0.237969	6.53802	0.134857	-0.238813	12
242	2020	4.58047	0.832813	6.2461	1.04102	0.00458	0.000833	0.006246	0.001041	0.4	0.6	0	0.0756807	0.297234	2.32275	0.93539	-1.3178	12
243	2020	7.36377	2.57732	9.94109	3.68188	0.007364	0.002577	0.009941	0.003682	0.777778	0.333	0	0.0756807	0.249137	8.03516	0.0599528	-0.0059139	12
244	2020	2.33973	1.87178	6.55124	1.87178	0.00234	0.001872	0.006551	0.001872	0.714286	0.143	0	0.0756807	0.292869	4.54869	0.114025	-0.397309	12
245	2020	2.19036	0.796495	2.78773	0.995619	0.00219	0.000796	0.002788	0.000996	0.714286	0.143	0	0.0756807	0.208508	6.69261	3.9525	-0.529675	12
246	2020	4.36936	0.873871	3.20419	0.582581	0.004369	0.000874	0.003204	0.000583	0.833333	0.083	0	0.0756807	0.145757	7.08351	0.1294	-0.302401	12
247	2020	6.89655	0.89955	8.09595	1.7991	0.006897	0.0009	0.008096	0.001799	0.777778	0.333	0	0.0756807	0.108937	8.53531	0.226138	-0.203433	12
248	2020	3.03597	0.934143	2.80243	0.700607	0.003036	0.000934	0.002802	0.000701	0.777778	0.222	0	0.0756807	0.0644924	7.44672	0.174177	-0.171322	12
249	2020	4.05605	0.368732	1.47493	0	0.004056	0.000369	0.001475	0	0.8	0	0	0.0756807	0.0579367	3.65187	8.09428	-0.23086	12
250	2020	6.14077	1.18092	6.37695	2.12565	0.006141	0.001181	0.006377	0.002126	0.777778	0.222	0	0.0756807	0.0480811	6.72724	0.0960641	0.0047864	12
251	2020	5.11894	0	2.71003	2.1078	0.005119	0	0.00271	0.002108	0.909091	0.273	0	0.0756807	0.424892	10.4781	0.186796	0.115045	12
252	2020	3.726	1.43308	2.57954	2.00631	0.003726	0.001433	0.00258	0.002006	0.833333	0.167	0	0.0756807	0.0165677	9.60429	0.103746	0.140318	12
253	2020	3.37919	2.41371	6.03428	1.6896	0.003379	0.002414	0.006034	0.00169	0.6	0	0	0.0756807	0.0064591	5.84203	0.214876	-0.0871262	12
254	2020	6.26087	0.695652	7.30435	2.78261	0.006261	0.000696	0.007304	0.002783	0.75	0.125	0	0.0756807	0.803781	5.60172	0.365266	-0.229758	12
255	2020	5.78762	2.01308	6.03925	1.50981	0.005788	0.002013	0.006039	0.00151	0.545455	0.091	0	0.0756807	0.0032583	6.69314	0.0741861	-0.102818	12
256	2020	7.59144	1.38026	7.59144	2.41546	0.007591	0.00138	0.007591	0.002415	0.714286	0	0	0.0756807	0.0175454	5.92715	0.305558	-0.119843	12
257	2020	3.80068	1.26689	3.94144	1.68919	0.003801	0.001267	0.003941	0.001689	0.777778	0.222	1	0.0756807	0.326641	7.9704	0.0769564	-0.0137957	12
258	2020	1.35031	0.964506	1.54321	0	0.00135	0.000965	0.001543	0	0.857143	0.143	0	0.0756807	0.0807652	7.29882	0.233558	-0.116328	12
259	2020	6.35728	2.86078	8.58233	1.90718	0.006357	0.002861	0.008582	0.001907	0.909091	0.364	1	0.0756807	0.394844	11.4313	0.0685667	0.0465773	12
260	2020	8.26757	0.751597	10.3345	3.00639	0.008268	0.000752	0.010334	0.003006	0.75	0.25	0	0.0756807	0.434851	5.22085	0.130009	0.0077955	12
261	2020	5.02513	3.07091	5.58347	1.95422	0.005025	0.003071	0.005583	0.001954	0.444444	0.222	0	0.0756807	0.475492	7.22855	0	-0.0885703	12
262	2020	4.75501	1.65392	5.16849	1.86066	0.004755	0.001654	0.005168	0.001861	0.4	0	0	0.0756807	0.0048877	2.97377	6.93192	-2.15824	12
263	2020	12.2034	1.05448	16.5202	2.46046	0.012203	0.001054	0.01652	0.00246	0.6	0.2	0	0.0756807	0.192912	5.46255	0.0786761	-0.0854561	12
264	2020	4.6371	0.604839	6.65323	0.604839	0.004637	0.000605	0.006653	0.000605	0.714286	0.143	0	0.0756807	0.408517	4.1441	0.17363	-0.339762	12
265	2020	2.98954	0.498256	2.98954	1.49477	0.00299	0.000498	0.00299	0.001495	0.6	0.4	0	0.0756807	0.02675	7.59757	0.261532	-0.160473	12
266	2020	6.25	0.78125	8.98438	0.78125	0.00625	0.000781	0.008984	0.000781	0.9	0.3	1	0.0756807	0.428149	8.08196	0.0469274	0.0054331	12
267	2020	7.26685	1.61486	6.25757	1.61486	0.007267	0.001615	0.006258	0.001615	0.714286	0.143	0	0.0756807	0.269328	8.13308	0.379589	-0.11969	12
268	2020	5.53191	2.12766	5.53191	1.48936	0.005532	0.002128	0.005532	0.001489	0.4	0	1	0.0756807	0.0418857	4.37279	0.286294	-0.249924	12
269	2020	6.66075	3.5524	7.54885	1.7762	0.006661	0.003552	0.007549	0.001776	0.571429	0	0	0.0756807	0.0227311	3.4208	56.6837	-0.800241	12
270	2020	5.12821	2.00669	6.68896	1.56076	0.005128	0.002007	0.006689	0.001561	0.714286	0.143	0	0.0756807	0.0246115	8.41554	0.0337363	0.0492547	12
271	2020	3.54462	1.45955	3.12761	0.834028	0.003545	0.00146	0.003128	0.000834	0.8	0.2	1	0.0756807	0.0029979	5.72719	0.0115171	0.0966307	12
272	2020	4.57899	1.27194	2.28949	1.01755	0.004579	0.001272	0.002289	0.001018	0.428571	0.429	0	0.0756807	0.0680269	7.41073	12.7169	-0.308299	12
273	2020	4.82833	1.3412	6.16953	1.07296	0.004828	0.001341	0.00617	0.001073	0.777778	0.222	0	0.0756807	0.308458	7.89051	0.0451519	0.0325728	12
274	2020	7.7404	4.76332	7.7404	1.19083	0.00774	0.004763	0.00774	0.001191	0.888889	0.333	1	0.0756807	0.0922607	10.95	0.173426	0.113775	12
275	2020	8.11757	0.979706	9.6571	2.23933	0.008118	0.00098	0.009657	0.002239	0.875	0.375	1	0.0756807	0.388685	9.74776	0.0589185	0.154979	12
276	2020	4.99822	2.14209	6.42628	0	0.004998	0.002142	0.006426	0	0.8	0.3	0	0.0756807	0.0917851	7.83376	0.20854	-0.0673931	12
277	2020	4.33241	0	3.5447	0.787712	0.004332	0	0.003545	0.000788	0.571429	0.286	0	0.0756807	0.160606	3.93534	0.278541	-0.768316	12
278	2020	8.98473	1.68464	8.42318	0.673854	0.008985	0.001685	0.008423	0.000674	0.8	0.3	0	0.0756807	0.005193	11.4751	0.13408	0.0949601	12
279	2020	7.99276	1.80968	15.3823	4.5242	0.007993	0.00181	0.015382	0.004524	0.8	0.4	0	0.0756807	0.0246067	9.66055	0.0885676	0.060329	12
280	2020	6.60475	0.206398	5.98555	3.09598	0.006605	0.000206	0.005986	0.003096	0.888889	0.333	0	0.0756807	0.200728	8.69723	0.12595	-0.105222	12
281	2020	2.93255	0.225581	1.35349	0.225581	0.002933	0.000226	0.001353	0.000226	0.6	0.1	0	0.0756807	1.41885	5.44473	4.12467	-4.87689	12
282	2020	9.70608	3.28093	6.15174	2.05058	0.009706	0.003281	0.006152	0.002051	0.75	0.125	0	0.0756807	0.0174905	6.89651	0.0456421	-0.0126209	12
283	2020	4.22297	1.05574	2.32264	0.844595	0.004223	0.001056	0.002323	0.000845	0.666667	0.167	0	0.0756807	0.0934009	7.79495	0.577751	-0.30085	12
284	2020	12.2034	6.69269	7.55124	5.39374	0.012203	0.006693	0.007551	0.005394	0.8	0	0	0.0756807	0.038522	4.15348	0.434061	-0.244056	12
285	2020	5.61798	1.79775	6.06742	3.14607	0.005618	0.001798	0.006067	0.003146	0.571429	0.286	0	0.0756807	0.393678	5.28313	0.144734	-0.5323	12
286	2020	5.23272	0	4.13109	1.10163	0.005233	0	0.004131	0.001102	0.75	0.25	0	0.0756807	0.0764845	8.18797	0.54472	-0.241503	12
287	2020	11.5351	3.10559	16.975	3.10559	0.011535	0.003106	0.016975	0.003106	0.75	0.375	0	0.0756807	0.139467	7.69069	0.0488248	-0.0162602	12
288	2020	3.45782	3.45782	0.691563	1.38313	0.003458	0.003458	0.000692	0.001383	0.666667	0.167	0	0.0756807	0.0258167	5.89907	0.007024	0.230759	12
289	2020	0.76438	0.573285	0.955475	0.76438	0.000764	0.000573	0.000955	0.000764	0.714286	0.143	0	0.0756807	0.0281249	4.28558	5.23496	-0.757903	12
290	2020	5.10753	1.6129	5.37634	2.15054	0.005108	0.001613	0.005376	0.002151	0.75	0.25	0	0.0756807	0.200555	8.8369	0.155861	-0.0856491	12
291	2020	7.17103	4.12334	12.0115	0.896379	0.007171	0.004123	0.012011	0.000896	0.666667	0.222	1	0.0756807	0.413909	8.60798	0.0564056	0.0370365	12
292	2020	5.49594	1.57027	4.18739	3.40225	0.005496	0.00157	0.004187	0.003402	0.714286	0.143	0	0.0756807	0.437782	3.70613	0.162204	-0.410213	12
293	2020	3.48933	0.410509	2.05254	0.615764	0.003489	0.000411	0.002053	0.000616	0.666667	0.167	0	0.0756807	0.148765	6.055	0.096978	-0.179887	12
294	2020	8.73563	5.05747	9.65517	5.05747	0.008736	0.005057	0.009655	0.005057	0.571429	0.143	0	0.0756807	0.0042099	5.50891	0.14146	-0.160516	12
295	2020	4.06333	1.96161	5.88483	0.980804	0.004063	0.001962	0.005885	0.000981	0.777778	0.111	0	0.0756807	0.39245	6.82285	0.0955941	-0.0211324	12
296	2020	9.36903	3.44168	4.97132	2.67686	0.009369	0.003442	0.004971	0.002677	0.857143	0.357	1	0.0756807	0.267809	11.8436	0.069926	0.061959	12
297	2020	8.3682	1.60927	4.82781	2.57483	0.008368	0.001609	0.004828	0.002575	0.75	0.375	1	0.0756807	0.275978	10.2334	0.0682939	0.135518	12
298	2020	7.66962	3.34317	10.8161	5.70305	0.00767	0.003343	0.010816	0.005703	0.833333	0.25	1	0.0756807	0.225648	9.34584	0.0344105	-0.0088846	12
299	2020	6.26305	1.78944	5.51745	0.745601	0.006263	0.001789	0.005517	0.000746	0.714286	0.143	0	0.0756807	0.0947487	7.80938	0.227905	-0.122222	12
300	2020	0.996016	0.996016	0.664011	0.664011	0.000996	0.000996	0.000664	0.000664	0.75	0.25	0	0.0756807	0.010537	3.43111	0.220098	-0.786132	12
301	2020	7.85546	4.39906	9.42655	2.19953	0.007855	0.004399	0.009427	0.0022	0.846154	0.308	1	0.0756807	0.325113	11.1196	0.0640299	0.0161816	12
302	2020	1.77873	0.355745	2.84596	1.42298	0.001779	0.000356	0.002846	0.001423	0.714286	0.429	0	0.0756807	0.270074	6.37171	1.20616	-0.68	12
303	2020	4.65116	1.55039	4.65116	1.03359	0.004651	0.00155	0.004651	0.001034	0.714286	0.143	1	0.0756807	0.0024049	5.56231	0.0536482	-0.0303615	12
304	2020	1.91939	1.15163	1.15163	0.383877	0.001919	0.001152	0.001152	0.000384	0.8	0.4	0	0.0756807	0.563671	9.73364	0.162318	0.0036307	12
305	2020	5.3424	1.94269	8.25643	1.29513	0.005342	0.001943	0.008256	0.001295	0.625	0.375	0	0.0756807	0.154378	8.59373	0.0441718	0.0048429	12
306	2020	6.09989	1.14373	6.86237	4.57491	0.0061	0.001144	0.006862	0.004575	0.833333	0.167	0	0.0756807	0.0054467	2.94811	0.492945	-0.791325	12
307	2020	12.2034	2.69469	11.3177	3.23363	0.012203	0.002695	0.011318	0.003234	0.875	0.25	0	0.0756807	0.176816	6.88165	0.128892	-0.195826	12
308	2020	4.89876	2.28609	6.2051	4.24559	0.004899	0.002286	0.006205	0.004246	0.714286	0.429	1	0.0756807	0.0253917	6.5215	0.147458	-0.0276702	12
309	2020	1.18343	0	0.591716	0.295858	0.001183	0	0.000592	0.000296	0.777778	0.222	0	0.0756807	0.252275	6.34161	0.438606	-0.412568	12
310	2020	7.13878	2.85551	11.1365	1.1422	0.007139	0.002856	0.011136	0.001142	0.818182	0.273	1	0.0756807	0.321255	10.3732	0.0576553	-0.0056885	12
311	2020	4.77517	0	6.56586	2.38759	0.004775	0	0.006566	0.002388	0.666667	0	0	0.0756807	0.227968	6.29302	0.734467	-0.189099	12
312	2020	7.39477	1.42207	6.54152	2.84414	0.007395	0.001422	0.006542	0.002844	0.857143	0.143	1	0.0756807	0.226075	7.20371	0.0491474	0.0593217	12
313	2020	0	0	0	0	0	0	0	0	0.75	0	0	0.0756807	0.0720887	6.14911	0.0099848	0.125722	12
314	2020	4.65244	1.23153	8.21018	1.77887	0.004652	0.001232	0.00821	0.001779	0.666667	0.167	0	0.0756807	0.228721	2.49713	0.0017787	-0.0911001	12
315	2020	4.7531	3.16873	9.24215	1.32031	0.004753	0.003169	0.009242	0.00132	0.666667	0.167	0	0.0756807	0.114929	3.16523	2.04495	-1.07797	12
316	2020	5.64726	1.52042	4.12685	1.73762	0.005647	0.00152	0.004127	0.001738	0.625	0.375	0	0.0756807	0.0865741	8.75977	0.159029	-0.0190794	12
317	2020	5.92417	2.07346	6.51659	2.36967	0.005924	0.002073	0.006517	0.00237	0.714286	0.286	0	0.0756807	0	8.36619	0.131732	0.0644069	12
318	2020	5.99184	2.67721	7.13922	1.40235	0.005992	0.002677	0.007139	0.001402	0.9	0.3	1	0.0756807	0.309679	10.8382	0.137395	-0.0026643	12
319	2020	5.20382	2.16826	5.63747	3.46921	0.005204	0.002168	0.005637	0.003469	0.571429	0.286	0	0.0756807	0.0362304	5.75009	0	-0.443314	12
320	2020	8.90869	2.78396	4.17595	1.11359	0.008909	0.002784	0.004176	0.001114	0.857143	0.143	0	0.0756807	0.0613603	7.13232	0.183284	-0.0802194	12
321	2020	7.80354	1.14758	7.80354	2.29516	0.007804	0.001148	0.007804	0.002295	0.75	0.25	0	0.0756807	0.0553216	6.18182	0.105335	-0.201403	12
322	2020	4.89596	1.42799	6.73195	2.03998	0.004896	0.001428	0.006732	0.00204	0.818182	0.273	0	0.0756807	0.0133435	10.6488	0.0709188	0.367703	12
323	2020	9.05608	3.83142	12.1909	3.48311	0.009056	0.003831	0.012191	0.003483	0.666667	0	0	0.0756807	0.0629164	4.26372	1.20166	-0.745955	12
324	2020	4.2007	1.16686	6.76779	2.10035	0.004201	0.001167	0.006768	0.0021	0.5	0.25	0	0.0756807	0.381292	3.62103	0.65004	-0.572556	12
325	2020	7.32834	2.86761	3.50486	1.43381	0.007328	0.002868	0.003505	0.001434	0.75	0.375	0	0.0756807	0.305546	8.69353	0.127446	-0.0479917	12
326	2020	5.16183	4.46429	7.25446	2.79018	0.005162	0.004464	0.007254	0.00279	0.888889	0.444	1	0.0756807	0.32905	5.73067	0.0144295	-0.0298949	12
327	2020	7.64732	5.84795	8.54701	1.79937	0.007647	0.005848	0.008547	0.001799	0.571429	0.143	0	0.0756807	0.0389625	5.08768	0.0504746	-0.0208086	12
328	2020	0	0	0	0	0	0	0	0	0.8	0.2	0	0.0756807	0.144561	5.7376	0.273217	-0.316829	12
329	2020	6.65054	2.41838	9.06892	1.20919	0.006651	0.002418	0.009069	0.001209	0.5	0.167	0	0.0756807	0.0299934	4.91245	0.0566489	-0.374891	12
330	2020	4.85561	2.30003	7.92231	1.78891	0.004856	0.0023	0.007922	0.001789	0.714286	0.286	0	0.0756807	0.357928	6.6257	0.240211	-0.318052	12
331	2020	8.92099	1.69924	5.09771	1.69924	0.008921	0.001699	0.005098	0.001699	0.666667	0.167	0	0.0756807	0.0547034	3.55217	0.0902963	-0.226286	12
332	2020	11.1537	2.78843	9.41094	3.48554	0.011154	0.002788	0.009411	0.003486	0.714286	0.429	0	0.0756807	0.356555	5.38051	0.233624	-0.33304	12
333	2020	3.50161	2.3344	2.0426	0	0.003502	0.002334	0.002043	0	0.777778	0.333	1	0.0756807	0.177196	8.67187	0.0432184	0.0641399	12
334	2020	2.37869	0.951475	2.61656	0.237869	0.002379	0.000951	0.002617	0.000238	0.666667	0.111	1	0.0756807	0.0097796	5.16885	0.117416	-0.275321	12
335	2020	4.1686	2.31589	2.54748	3.47383	0.004169	0.002316	0.002547	0.003474	0.666667	0	0	0.0756807	0.11137	6.77538	0.0281302	-0.0035614	12
336	2020	6.93527	0.990753	5.94452	2.64201	0.006935	0.000991	0.005945	0.002642	0.75	0	0	0.0756807	0.0346012	5.63701	0.0599994	0.0192635	12
337	2020	6.0423	2.26586	4.15408	1.32175	0.006042	0.002266	0.004154	0.001322	0.888889	0.222	1	0.0756807	0.34449	9.8633	0.0471973	0.0468817	12
338	2020	6.92841	2.30947	7.58826	0.659848	0.006928	0.002309	0.007588	0.00066	0.75	0.125	0	0.0756807	0.760735	4.47489	0.182411	-0.291992	12
339	2020	2.27963	1.77305	1.77305	1.01317	0.00228	0.001773	0.001773	0.001013	0.666667	0.167	0	0.0756807	0.0255423	8.21056	0.195265	0.0229706	12
340	2020	7.04225	1.17371	3.52113	0	0.007042	0.001174	0.003521	0	0.666667	0.167	0	0.0756807	0.0129926	4.67701	6.80498	-0.697445	12
341	2020	12.2034	6.69269	8.61678	3.62812	0.012203	0.006693	0.008617	0.003628	0.666667	0	0	0.0756807	0.0115276	5.4026	0.0012579	0.250891	12
342	2020	5.41272	1.62382	7.57781	1.89445	0.005413	0.001624	0.007578	0.001894	0.75	0.25	0	0.0756807	0.41799	6.20825	0.11066	-0.0508118	12
343	2020	1.86369	0.532481	2.66241	2.12993	0.001864	0.000532	0.002662	0.00213	0.714286	0.143	0	0.0756807	0.479818	5.35827	0.186845	-0.349022	12
344	2020	2.68216	1.34108	3.57622	0.447027	0.002682	0.001341	0.003576	0.000447	0.666667	0.167	1	0.0756807	0.193825	4.21821	0.0664581	0.196363	12
345	2020	7.00869	0.280348	7.56939	2.80348	0.007009	0.00028	0.007569	0.002803	0.857143	0.286	0	0.0756807	0.286553	7.6765	0.282757	-0.264146	12
346	2020	6.28723	2.64725	5.95632	3.63997	0.006287	0.002647	0.005956	0.00364	0.75	0.25	0	0.0756807	0.262691	6.58904	0.158914	-0.118114	12
347	2020	3.14837	0.787092	2.75482	1.18064	0.003148	0.000787	0.002755	0.001181	0.6	0.4	0	0.0756807	0.0683713	3.85619	0.0186555	-0.153213	12
348	2020	7.0161	1.44449	6.60338	2.68262	0.007016	0.001444	0.006603	0.002683	0.7	0.3	1	0.0756807	0.527258	7.59697	0.0318607	0.0066166	12
349	2020	5.85137	0.877706	9.06963	3.51083	0.005851	0.000878	0.00907	0.003511	0.666667	0.167	0	0.0756807	0.0376245	3.92596	0.0551754	-0.0943178	12
350	2020	1.69549	1.35639	1.01729	1.35639	0.001695	0.001356	0.001017	0.001356	0.75	0.125	1	0.0756807	0.0017482	8.78007	0.107116	0.0609026	12
351	2020	9.55546	4.98546	10.3864	2.90818	0.009555	0.004985	0.010386	0.002908	0.5	0.333	0	0.0756807	0.0002707	4.88175	0.0323365	0.125162	12
352	2020	0.190658	0	0.953289	0.762631	0.000191	0	0.000953	0.000763	0.571429	0.143	0	0.0756807	0.0647014	2.67451	0.297923	-1.98193	12
353	2020	7.88022	2.75808	11.4263	5.12214	0.00788	0.002758	0.011426	0.005122	0.5	0	0	0.0756807	0.0021874	2.81802	0.274478	-0.52558	12
354	2020	2.93686	2.34949	7.04846	2.0558	0.002937	0.002349	0.007048	0.002056	0.8	0.3	0	0.0478966	0	7.00848	3.89642	-0.196625	13
355	2020	12.2034	3.90752	11.3969	0.651254	0.012203	0.003908	0.011397	0.000651	0.75	0.125	0	0.0478966	0.0098708	6.63246	0.180712	-0.0328337	13
356	2020	9.7361	3.8432	5.8929	1.79349	0.009736	0.003843	0.005893	0.001793	0.75	0.125	0	0.0478966	0.005989	6.03781	6.08112	-0.200086	13
357	2020	5.3113	2.06551	8.5571	2.06551	0.005311	0.002066	0.008557	0.002066	0.714286	0.286	0	0.0478966	0.359451	9.51285	1.33743	-0.185655	13
358	2020	1.77081	0.505945	2.02378	0.505945	0.001771	0.000506	0.002024	0.000506	0.75	0.25	0	0.0478966	0.0332141	5.71506	6.7446	-0.513698	13
359	2020	1.32275	0	2.405	0.2405	0.001323	0	0.002405	0.00024	0.714286	0.286	0	0.0478966	0.289837	3.66899	0.177444	-0.157416	13
360	2020	2.85551	0.76147	2.47478	0.951837	0.002856	0.000761	0.002475	0.000952	0.714286	0.143	0	0.0478966	0.0546761	7.26303	2.36301	-0.16578	13
361	2020	3.77812	1.0304	5.15198	2.74772	0.003778	0.00103	0.005152	0.002748	0.666667	0.222	0	0.0478966	0.288345	7.58097	8.20848	-0.391671	13
362	2020	5.53442	1.0377	2.76721	3.11311	0.005534	0.001038	0.002767	0.003113	0.714286	0.143	0	0.0478966	0.138733	6.5008	0.0676542	0.264437	13
363	2020	2.34035	0.668673	2.17319	0.334336	0.00234	0.000669	0.002173	0.000334	0.6	0.1	0	0.0478966	0.517882	7.0064	7.038	-0.489247	13
364	2020	0	0	0	0	0	0	0	0	0.857143	0.143	0	0.0478966	0.142418	5.8946	2.23461	-0.438785	13
365	2020	3.03293	0	5.63258	1.7331	0.003033	0	0.005633	0.001733	0.75	0.25	0	0.0478966	0.0008763	8.02414	0.324308	0.185421	13
366	2020	0	0	0	0	0	0	0	0	0.8	0.2	0	0.0478966	0.566166	7.29688	1.7366	-0.238459	13
367	2020	3.40633	3.40633	4.37956	0	0.003406	0.003406	0.00438	0	0.6	0	0	0.0478966	0.0014431	2.56178	1.33991	-0.284587	13
368	2020	0.597372	0	2.0908	0.298686	0.000597	0	0.002091	0.000299	0.714286	0.286	0	0.0478966	0.0318808	4.95653	1.90942	-0.942449	13
369	2020	0.811853	1.01482	0.405927	0.202963	0.000812	0.001015	0.000406	0.000203	0.714286	0.143	0	0.0478966	0.223725	5.13704	9.03031	-0.227482	13
370	2020	1.10711	0.830335	1.93745	0.830335	0.001107	0.00083	0.001937	0.00083	0.714286	0	0	0.0478966	0.0159292	3.76038	1.23548	-0.505856	13
371	2020	2.03749	2.44499	2.24124	0.611247	0.002037	0.002445	0.002241	0.000611	0.833333	0	0	0.0478966	0	5.84826	0.138545	0.389818	13
372	2020	2.25766	0.282207	3.24538	0.564414	0.002258	0.000282	0.003245	0.000564	0.928571	0.357	1	0.0478966	0.414995	11.8436	0.531093	-0.0760882	13
373	2020	3.76479	1.97203	3.76479	1.97203	0.003765	0.001972	0.003765	0.001972	0.571429	0.143	0	0.0478966	0.530361	5.64077	0.0549305	-0.0293571	13
374	2020	7.58956	3.33941	5.46448	1.51791	0.00759	0.003339	0.005464	0.001518	0.916667	0.333	1	0.0478966	0.247988	11.8436	0.245896	0.0623488	13
375	2020	1.52827	1.01885	1.52827	0	0.001528	0.001019	0.001528	0	0.714286	0.143	0	0.0478966	0.0383596	8.39125	1.46462	-0.161823	13
376	2020	6.94816	1.87066	12.5601	6.68092	0.006948	0.001871	0.01256	0.006681	0.714286	0.286	0	0.0478966	0.0044099	7.82411	0.435925	-0.0379798	13
377	2020	9.97506	3.11721	7.4813	6.23441	0.009975	0.003117	0.007481	0.006234	0.625	0.375	0	0.0478966	0.0701162	6.18652	18.4766	-0.130389	13
378	2020	3.08748	2.74443	8.91938	1.71527	0.003087	0.002744	0.008919	0.001715	0.75	0.25	0	0.0478966	0.237678	9.10075	0.420212	0.234796	13
379	2020	2.78054	1.19166	3.77359	1.19166	0.002781	0.001192	0.003774	0.001192	0.666667	0.222	0	0.0478966	0.150923	8.98426	3.99641	-0.278553	13
380	2020	6.14844	6.69269	8.34431	3.5134	0.006148	0.006693	0.008344	0.003513	0.714286	0.143	0	0.0478966	0	5.38847	20.9943	-0.332344	13
381	2020	2.56191	0.853971	2.22032	1.53715	0.002562	0.000854	0.00222	0.001537	0.875	0.375	0	0.0478966	0.0234643	7.9545	0.146438	-0.0763601	13
382	2020	1.512	0	3.402	0.378	0.001512	0	0.003402	0.000378	0.75	0.25	0	0.0478966	0.0092639	7.14344	77.931	-0.149591	13
383	2020	2.86328	0.35791	3.22119	1.78955	0.002863	0.000358	0.003221	0.00179	0.777778	0.222	0	0.0478966	0.339151	6.54143	0.031521	0.0415506	13
384	2020	0.761228	1.26871	0.761228	0.253743	0.000761	0.001269	0.000761	0.000254	0.75	0.125	0	0.0478966	0.134756	5.70351	2.91216	-0.193907	13
385	2020	3.00092	0.692521	3.34718	0.807941	0.003001	0.000693	0.003347	0.000808	0.777778	0.222	0	0.0478966	0.100719	7.24658	0.639843	-0.108326	13
386	2020	9.60473	4.43295	9.23532	4.43295	0.009605	0.004433	0.009235	0.004433	0.777778	0.333	0	0.0478966	0.0560111	8.93556	0.0507273	0.395349	13
387	2020	0	0	0	0	0	0	0	0	0.571429	0.143	0	0.0478966	0.0062699	4.75377	0.585137	-0.831615	13
388	2020	3.14313	0.967118	3.14313	0.725338	0.003143	0.000967	0.003143	0.000725	0.666667	0.167	0	0.0478966	0.0020509	4.25673	27.2807	-0.394494	13
389	2020	3.0104	1.36836	3.96825	1.5052	0.00301	0.001368	0.003968	0.001505	0.714286	0.143	0	0.0478966	1.04617	8.55257	3.59907	-1.11619	13
390	2020	5.58867	1.11773	4.84352	0.745156	0.005589	0.001118	0.004844	0.000745	0.6	0.2	0	0.0478966	0.0183827	2.17068	29.4216	-0.714076	13
391	2020	3.13331	0.75959	1.42423	0.854539	0.003133	0.00076	0.001424	0.000855	0.857143	0.286	0	0.0478966	0.544065	4.77453	4.02724	-0.625531	13
392	2020	1.48124	0.658328	1.97498	0.493746	0.001481	0.000658	0.001975	0.000494	0.75	0.125	0	0.0478966	0.406367	6.40829	25.3794	-0.605685	13
393	2020	0.942951	0.235738	1.41443	0.235738	0.000943	0.000236	0.001414	0.000236	0.8	0.4	0	0.0478966	0.0043046	8.32248	4.97	-0.166347	13
394	2020	0	0	0	0	0	0	0	0	0.8	0	1	0.0478966	0	6.12819	0.216537	-0.0317207	13
395	2020	7.15564	1.19261	7.45379	2.38521	0.007156	0.001193	0.007454	0.002385	0.666667	0.222	1	0.0478966	0.0818236	6.86184	0.192167	0.0022226	13
396	2020	2.67797	1.33899	3.1243	0.446329	0.002678	0.001339	0.003124	0.000446	0.666667	0.111	0	0.0478966	0.0458638	5.79951	2.79754	-0.234707	13
397	2020	2.88965	1.80603	4.33448	0.903016	0.00289	0.001806	0.004334	0.000903	0.7	0.3	0	0.0478966	0	7.6678	1.8768	-0.31147	13
398	2020	7.40096	2.6121	7.40096	3.4828	0.007401	0.002612	0.007401	0.003483	0.666667	0	0	0.0478966	0.0611676	4.64691	0	0.113692	13
399	2020	1.08225	0.21645	0.649351	0	0.001082	0.000216	0.000649	0	0.714286	0.286	0	0.0478966	0.0138868	9.25854	0.0551029	0.0314921	13
400	2020	2.66383	0.532765	3.19659	0.532765	0.002664	0.000533	0.003197	0.000533	0.714286	0.143	0	0.0478966	0.127479	3.89538	18.4321	-1.10718	13
401	2020	2.09644	1.39762	2.09644	0	0.002096	0.001398	0.002096	0	0.571429	0	0	0.0478966	0.0087344	4.35148	10.1185	-0.59134	13
402	2020	2.6738	0	1.3369	0.445633	0.002674	0	0.001337	0.000446	0.857143	0.286	0	0.0478966	0.308531	3.53198	0.311899	-0.030703	13
403	2020	0.617665	2.47066	3.08833	0	0.000618	0.002471	0.003088	0	0.777778	0.222	0	0.0478966	0.0283885	9.31275	22.3428	-0.242484	13
404	2020	1.26326	0	1.26326	0.252653	0.001263	0	0.001263	0.000253	0.75	0.25	0	0.0478966	0.16524	4.59436	77.931	-1.95732	13
405	2020	1.61031	0.402576	0.402576	0	0.00161	0.000403	0.000403	0	0.571429	0	0	0.0478966	0.0530616	3.00366	33.2687	-1.30014	13
406	2020	2.673	0.891001	3.267	1.782	0.002673	0.000891	0.003267	0.001782	0.625	0.25	0	0.0478966	0.132883	7.22997	0.044455	-0.036012	13
407	2020	7.2402	1.27768	10.6474	0.851789	0.00724	0.001278	0.010647	0.000852	0.666667	0.333	0	0.0478966	0.0381542	4.10284	5.38798	-1.38206	13
408	2020	1.18577	1.18577	3.95257	1.97629	0.001186	0.001186	0.003953	0.001976	0.8	0.4	0	0.0478966	0	5.023	5.02631	-1.0673	13
409	2020	4.68896	0.937793	4.37637	0.937793	0.004689	0.000938	0.004376	0.000938	0.875	0.25	0	0.0478966	0.0808007	5.81932	77.931	-0.797122	13
410	2020	5.77778	1.33333	8.44444	2.44444	0.005778	0.001333	0.008444	0.002444	0.769231	0.231	0	0.0478966	0.323512	9.5801	0.103046	-0.0316571	13
411	2020	2.86423	1.52759	4.58278	0.572847	0.002864	0.001528	0.004583	0.000573	0.714286	0.286	0	0.0478966	0.0138689	6.78208	2.60256	-0.203872	13
412	2020	0.388199	0.388199	0.388199	0.776398	0.000388	0.000388	0.000388	0.000776	0.75	0.25	0	0.0478966	0.337439	4.64616	24.5706	-0.674323	13
413	2020	2.43902	1.62602	2.71003	0.271003	0.002439	0.001626	0.00271	0.000271	0.75	0	0	0.0478966	0.0117718	4.7966	4.38908	-0.209751	13
414	2020	0	0	0	0	0	0	0	0	0.571429	0.143	0	0.0478966	0.0006946	4.41436	3.77675	-0.257903	13
415	2020	0.538503	0	0	0	0.000539	0	0	0	0.428571	0	0	0.0478966	0.0044404	3.03273	6.75083	-0.630251	13
416	2020	6.63544	2.34192	8.19672	5.07416	0.006635	0.002342	0.008197	0.005074	0.75	0.125	1	0.0478966	0.0200597	7.39143	0.0093712	0.194518	13
417	2020	4.39883	4.64321	4.64321	0.733138	0.004399	0.004643	0.004643	0.000733	0.909091	0.273	1	0.0478966	0.427632	11.199	0.44129	0.0017981	13
418	2020	3.05543	0	2.18245	1.30947	0.003055	0	0.002182	0.001309	0.75	0.125	0	0.0478966	7.42e-05	6.4948	30.6967	-0.143305	13
419	2020	2.08178	1.18959	4.60966	0.892193	0.002082	0.00119	0.00461	0.000892	0.916667	0.25	1	0.0478966	0.314052	10.6094	0.0446329	0.0550477	13
420	2020	3.08569	0.237361	3.79777	1.66152	0.003086	0.000237	0.003798	0.001662	0.5	0.25	0	0.0478966	0.993631	4.04813	2.66488	-2.76815	13
421	2020	3.79747	6.69269	5.06329	1.26582	0.003797	0.006693	0.005063	0.001266	0.6	0	0	0.0478966	0.0069872	4.56223	3.13158	-0.17787	13
422	2020	3.78788	3.0303	1.51515	2.27273	0.003788	0.00303	0.001515	0.002273	0.75	0.125	0	0.0478966	0.161967	5.4908	6.58744	-0.404526	13
423	2020	0	0	0	0	0	0	0	0	0.75	0.125	0	0.0478966	0.0026485	4.89956	13.6153	-0.506042	13
424	2020	8.50247	2.46846	10.4224	4.1141	0.008502	0.002468	0.010422	0.004114	0.714286	0.286	0	0.0478966	0.362986	5.60968	4.44591	-2.72629	13
425	2020	1.2751	0	0	0.318776	0.001275	0	0	0.000319	0.833333	0.167	0	0.0478966	0.106637	4.68911	0	0.0807116	13
426	2020	0	0	0	0	0	0	0	0	0.666667	0.167	0	0.0478966	0.245584	4.81678	24.9599	-1.08773	13
427	2020	2.81186	1.02249	1.27812	0.511247	0.002812	0.001022	0.001278	0.000511	0.777778	0.222	0	0.0478966	0.140941	4.4125	77.931	-0.411381	13
428	2020	5.78325	1.00578	13.0752	3.01735	0.005783	0.001006	0.013075	0.003017	0.75	0.25	0	0.0478966	0.255001	7.05939	0.563769	-0.270338	13
429	2020	0.3688	0.553199	1.1064	0.1844	0.000369	0.000553	0.001106	0.000184	0.833333	0.167	0	0.0478966	0.0135457	6.62614	0.798411	0.0310152	13
430	2020	0	0	0	0	0	0	0	0	0.75	0.25	0	0.0478966	0.0028092	6.86564	5.5403	-0.13284	13
431	2020	2.21976	1.10988	2.21976	0.665927	0.00222	0.00111	0.00222	0.000666	0.777778	0.222	0	0.0478966	0	6.04375	3.86206	-0.167227	13
432	2020	1.74216	0.49776	1.49328	0	0.001742	0.000498	0.001493	0	0.777778	0.222	0	0.0478966	0.0183056	8.95229	1.87972	-0.178079	13
433	2020	4.58592	1.61856	4.58592	1.07904	0.004586	0.001619	0.004586	0.001079	0.888889	0.333	0	0.0478966	0.0604328	5.7559	1.12529	-0.0916877	13
434	2020	2.41196	0.723589	1.92957	0.723589	0.002412	0.000724	0.00193	0.000724	0.666667	0.222	0	0.0478966	0.0622794	6.90101	1.80144	-0.0815202	13
435	2020	0.76118	0.38059	0.190295	0.190295	0.000761	0.000381	0.00019	0.00019	0.714286	0.286	0	0.0478966	0.0237419	5.32721	1.3504	-0.219421	13
436	2020	12.2034	3.41647	8.54117	3.07482	0.012203	0.003416	0.008541	0.003075	0.666667	0.667	0	0.0478966	0.177812	6.55393	0.452376	-0.913288	13
437	2020	1.13122	0.565611	2.26244	0.848416	0.001131	0.000566	0.002262	0.000848	0.75	0.25	0	0.0478966	0.151719	4.9417	1.58684	-0.354538	13
438	2020	5.72792	1.90931	8.35322	6.20525	0.005728	0.001909	0.008353	0.006205	0.5	0.1	0	0.0478966	0.720774	6.51452	0.0916476	0.0227305	13
439	2020	2.61585	1.49477	3.36323	0.747384	0.002616	0.001495	0.003363	0.000747	0.857143	0.143	0	0.0478966	0.109405	8.36648	1.2002	-0.10668	13
440	2020	0.392773	0	0	0	0.000393	0	0	0	0.777778	0.222	1	0.0478966	0.328894	7.37723	0.318594	-0.0021912	13
441	2020	0.933707	0	0	0	0.000934	0	0	0	0.714286	0	0	0.0478966	0.343416	5.73966	1.94964	-0.174532	13
442	2020	3.96825	0	7.05467	2.20459	0.003968	0	0.007055	0.002205	0.571429	0	0	0.0478966	0.260178	4.2981	40.4304	-0.62931	13
443	2020	4.58847	0.573559	4.58847	1.4339	0.004588	0.000574	0.004588	0.001434	0.75	0.25	0	0.0478966	0.0568095	9.05184	0.503503	-0.359798	13
444	2020	2.86416	0.818331	3.27332	0	0.002864	0.000818	0.003273	0	0.6	0.2	0	0.0478966	0.0949786	4.53209	3.09938	-0.451085	13
445	2020	11.8283	4.05542	14.194	6.68092	0.011828	0.004055	0.014194	0.006681	0.777778	0.333	0	0.0478966	0.0409099	7.70386	1.52842	-0.128918	13
446	2020	9.6831	0.880282	0.880282	5.28169	0.009683	0.00088	0.00088	0.005282	0.857143	0	0	0.0478966	0.0778416	5.18564	0.0622829	-0.0891217	13
447	2020	4.1841	1.90186	6.08596	0.760746	0.004184	0.001902	0.006086	0.000761	0.75	0.125	0	0.0478966	0	4.03225	67.6483	-0.64054	13
448	2020	0	0	0	0	0	0	0	0	0.777778	0.222	0	0.0478966	0	4.51124	1.53378	-0.418307	13
449	2020	0.31746	1.90476	0	0.31746	0.000317	0.001905	0	0.000317	0.6	0	0	0.0478966	0.0043408	3.73281	6.15587	-0.621781	13
450	2020	0	0	0	0	0	0	0	0	0.714286	0.143	0	0.0478966	0.327916	6.0537	0	0.107176	13
451	2020	0.520969	0.781454	2.60485	0.260485	0.000521	0.000781	0.002605	0.00026	0.666667	0.167	0	0.0478966	0	8.14167	24.5017	-0.104895	13
452	2020	2.57511	0.429185	0.429185	0	0.002575	0.000429	0.000429	0	0.5	0.25	0	0.0478966	0.088401	3.64474	0.116322	-0.396137	13
453	2020	3.43249	1.43021	5.14874	1.14417	0.003432	0.00143	0.005149	0.001144	0.714286	0.143	0	0.0478966	0	7.6912	3.7732	-0.104883	13
454	2020	3.95674	1.05513	0.791348	0.791348	0.003957	0.001055	0.000791	0.000791	0.75	0.125	0	0.0478966	0.094592	5.99828	7.79853	-0.46945	13
455	2020	1.36379	1.36379	2.04569	2.38664	0.001364	0.001364	0.002046	0.002387	0.571429	0.143	0	0.0478966	0.418585	5.08552	4.14296	-0.331485	13
456	2020	0	0	0	0	0	0	0	0	0.75	0.25	0	0.0478966	0.156261	4.85079	43.5432	-0.60044	13
457	2020	2.01207	1.4372	2.01207	0.862317	0.002012	0.001437	0.002012	0.000862	0.714286	0.429	0	0.0478966	0.0337477	8.38624	1.74135	-0.202542	13
458	2020	9.273	1.48368	10.3858	2.22552	0.009273	0.001484	0.010386	0.002226	0.666667	0.167	0	0.0478966	0	4.49705	5.63661	-1.19342	13
459	2020	3.50593	2.69687	4.31499	1.61812	0.003506	0.002697	0.004315	0.001618	0.625	0.25	0	0.0478966	0.440246	4.78215	0.505967	-0.494935	13
460	2020	5.93178	3.95452	6.4261	2.47158	0.005932	0.003955	0.006426	0.002472	0.75	0	0	0.0478966	0.161563	5.76318	6.86737	-0.46502	13
461	2020	1.30208	0.434028	0.868056	1.73611	0.001302	0.000434	0.000868	0.001736	0.75	0.25	0	0.0478966	0.0852649	4.85442	24.989	-0.443829	13
462	2020	5.48948	2.56176	9.14913	1.46386	0.005489	0.002562	0.009149	0.001464	0.818182	0.182	0	0.0478966	0.022966	8.74103	0.554764	0.0522993	13
463	2020	2.81237	1.2053	3.21414	0.401768	0.002812	0.001205	0.003214	0.000402	0.777778	0	0	0.0478966	1.41885	6.78102	1.50132	-0.762591	13
464	2020	0	0	0	0	0	0	0	0	0.857143	0	0	0.0478966	0.028975	8.89738	77.931	-0.446551	13
465	2020	8.6758	2.96804	5.02283	1.14155	0.008676	0.002968	0.005023	0.001142	0.875	0.125	1	0.0478966	0.262279	6.96242	0.128537	0.0183776	13
466	2020	0.319898	0	0	0	0.00032	0	0	0	0.75	0.167	1	0.0478966	0.225593	8.9792	0.665434	-0.188842	13
467	2020	3.51732	1.62338	3.78788	1.35281	0.003517	0.001623	0.003788	0.001353	0.75	0.125	0	0.0478966	0.208178	5.79135	3.28403	-0.416333	13
468	2020	0.91659	0.91659	5.04125	0	0.000917	0.000917	0.005041	0	0.5	0	0	0.0478966	0.346167	2.43304	6.49004	-1.25018	13
469	2020	0.725163	0.181291	1.63162	0.362582	0.000725	0.000181	0.001632	0.000363	0.666667	0.167	0	0.0478966	0.389402	8.379	1.19659	-0.359031	13
470	2020	1.70823	1.02494	4.44141	0.683293	0.001708	0.001025	0.004441	0.000683	0.666667	0.556	0	0.0478966	0.0555899	5.83598	4.27631	-0.229914	13
471	2020	2.00036	0.909256	2.72777	1.45481	0.002	0.000909	0.002728	0.001455	0.714286	0.286	0	0.0478966	0.0867683	5.23303	21.9576	-0.475314	13
472	2020	0	0	0	0	0	0	0	0	0.857143	0.143	0	0.0478966	0.257589	4.13157	77.931	-0.507596	13
473	2020	4.86224	0.648298	3.56564	1.9449	0.004862	0.000648	0.003566	0.001945	0.777778	0.333	0	0.0478966	1.10607	4.82827	0.130887	-0.478243	13
474	2020	7.64059	4.88998	7.02934	1.83374	0.007641	0.00489	0.007029	0.001834	0.714286	0.286	0	0.0478966	0.007895	6.82342	1.11662	-0.0743995	13
475	2020	4.21274	1.75531	4.56381	1.93084	0.004213	0.001755	0.004564	0.001931	0.777778	0.111	0	0.0478966	0.102642	7.71456	2.72678	-0.259891	13
476	2020	2.81203	0.648929	2.1631	0.43262	0.002812	0.000649	0.002163	0.000433	0.777778	0.333	0	0.0478966	0.741894	7.1837	6.90344	-0.546178	13
477	2020	6.81199	3.30868	6.2281	0.778513	0.006812	0.003309	0.006228	0.000779	0.916667	0.25	1	0.0478966	0.527435	11.7978	0.165474	0.115397	13
478	2020	2.28758	1.96078	2.61438	0.653595	0.002288	0.001961	0.002614	0.000654	0.75	0.125	0	0.0478966	0.0557575	5.67711	1.26229	-0.179507	13
479	2020	5.92203	2.63201	9.21204	2.63201	0.005922	0.002632	0.009212	0.002632	0.857143	0.571	0	0.0478966	0.106531	6.20213	77.931	-0.27931	13
480	2020	0.531491	0.265745	0.265745	0.265745	0.000531	0.000266	0.000266	0.000266	0.6	0.2	0	0.0478966	0.250111	7.12558	5.70259	-0.529595	13
481	2020	1.42146	0	0.355366	0.355366	0.001421	0	0.000355	0.000355	0.833333	0	0	0.0478966	0.0075548	5.90163	1.93501	-0.378028	13
482	2020	2.6824	0.536481	1.3412	0.26824	0.002682	0.000536	0.001341	0.000268	0.714286	0.286	0	0.0478966	0.0559951	7.51309	77.931	-0.322039	13
483	2020	3.63802	1.36426	13.1878	2.27376	0.003638	0.001364	0.013188	0.002274	0.625	0.25	0	0.0478966	0.0969065	3.83603	34.4784	-2.46548	13
484	2020	3.86575	1.58144	3.16289	0.702864	0.003866	0.001581	0.003163	0.000703	0.75	0.125	0	0.0478966	0.194021	6.15135	4.93314	-0.750059	13
485	2020	3.40225	1.30856	3.14054	1.57027	0.003402	0.001309	0.003141	0.00157	0.625	0.375	0	0.0478966	0.0286324	8.22591	1.20819	-0.065529	13
486	2020	2.96247	0.987492	1.64582	0.987492	0.002962	0.000987	0.001646	0.000987	0.714286	0.286	0	0.0478966	0.373213	9.46619	0.522659	-0.111711	13
487	2020	2.21141	0.663423	2.65369	0.442282	0.002211	0.000663	0.002654	0.000442	0.714286	0.286	0	0.0478966	0.306252	5.05251	0.464635	-0.708008	13
488	2020	8.80626	2.44618	5.87084	2.6908	0.008806	0.002446	0.005871	0.002691	0.714286	0.143	0	0.0478966	0.133331	7.413	4.80828	-0.222719	13
489	2020	4.00508	2.73518	5.86109	0.683794	0.004005	0.002735	0.005861	0.000684	0.923077	0.462	1	0.0478966	0.291763	11.8436	0.282494	0.0771608	13
490	2020	4.50225	2.001	4.50225	0.50025	0.004502	0.002001	0.004502	0.0005	0.75	0.125	0	0.0478966	0.0265134	5.69383	0.0629799	-0.519448	13
491	2020	5.8	2.4	5.8	1.2	0.0058	0.0024	0.0058	0.0012	0.75	0	0	0.0478966	0.454839	7.62881	0.121746	-0.0865049	13
492	2020	2.44151	0.406918	2.03459	1.22075	0.002442	0.000407	0.002035	0.001221	0.75	0.125	0	0.0478966	0.0152446	7.60811	4.51552	-0.903746	13
493	2020	3.52444	1.40977	3.52444	4.22932	0.003524	0.00141	0.003524	0.004229	0.625	0.125	0	0.0478966	1.41885	4.80833	0.741691	-0.609081	13
494	2020	1.59808	0.799041	1.9976	0.799041	0.001598	0.000799	0.001998	0.000799	0.875	0.25	0	0.0478966	0.247117	6.43546	1.61752	-0.843367	13
495	2020	3.14915	0	3.43544	1.14515	0.003149	0	0.003435	0.001145	0.777778	0.333	0	0.0478966	0.0359539	8.41252	77.931	-0.339907	13
496	2020	4.30416	0.23912	5.02152	1.43472	0.004304	0.000239	0.005022	0.001435	0.6	0.4	0	0.0478966	0.0007317	5.96127	4.06245	-0.514127	13
497	2020	0.816104	0.272035	0.54407	0	0.000816	0.000272	0.000544	0	0.888889	0.222	0	0.0478966	0.646226	7.04257	1.4242	-0.62697	13
498	2020	6.36456	3.56415	5.60081	3.05499	0.006365	0.003564	0.005601	0.003055	0.8	0.2	0	0.0478966	0	6.80625	77.931	-1.31087	13
499	2020	2.118	0.605144	3.02572	0.302572	0.002118	0.000605	0.003026	0.000303	0.714286	0.286	0	0.0478966	0.0103431	4.93762	2.52888	-0.592972	13
500	2020	0.415541	0.623312	0.831082	0.207771	0.000416	0.000623	0.000831	0.000208	0.714286	0.143	0	0.0478966	0.0173769	6.0247	2.03184	-0.115651	13
501	2020	0	0	0	0	0	0	0	0	0.818182	0.364	0	0.0478966	0.452749	9.62434	1.32863	-0.251912	13
502	2020	4.13888	1.37963	2.75926	2.06944	0.004139	0.00138	0.002759	0.002069	0.571429	0.143	0	0.0478966	0.591168	5.22005	0.433728	-0.887078	13
503	2020	0	0	0	0	0	0	0	0	0.666667	0.167	0	0.0478966	0	5.26643	30.0294	-0.576408	13
504	2020	1.76713	0.196348	2.94522	0	0.001767	0.000196	0.002945	0	0.875	0.25	0	0.0478966	0.491857	7.13909	0.308652	0.157125	13
505	2020	2.46219	0.703482	1.40696	1.05522	0.002462	0.000703	0.001407	0.001055	0.714286	0.143	0	0.0478966	0.0030992	5.44735	77.931	-0.297594	13
506	2020	2.9778	1.62426	1.35355	0	0.002978	0.001624	0.001354	0	0.875	0.25	0	0.0478966	0	8.14445	0.781835	-0.0126755	13
507	2020	1.22549	1.22549	0.980392	0.735294	0.001225	0.001225	0.00098	0.000735	0.666667	0.333	0	0.0478966	0	7.41242	3.73143	-0.109103	13
508	2020	4.73934	2.60663	6.3981	3.5545	0.004739	0.002607	0.006398	0.003555	0.625	0.25	0	0.0478966	0.705228	5.21286	0.933205	-0.591795	13
509	2020	3.71671	0.619451	4.12967	1.03242	0.003717	0.000619	0.00413	0.001032	0.714286	0.143	0	0.0478966	0.374282	5.88265	0.0767526	-0.0488909	13
510	2020	5.04232	0.540249	4.68215	0.360166	0.005042	0.00054	0.004682	0.00036	0.777778	0.222	0	0.0478966	0.0717574	6.05076	3.01336	-0.290853	13
511	2020	6.08134	0	7.60167	0	0.006081	0	0.007602	0	0.777778	0.111	1	0.0478966	0.012681	6.3301	0.0875407	0.376037	13
512	2020	7.38007	2.60473	10.636	4.77534	0.00738	0.002605	0.010636	0.004775	0.857143	0	0	0.0478966	0.448481	5.99007	2.88463	-0.470777	13
513	2020	1.49254	0.373134	3.73134	1.1194	0.001493	0.000373	0.003731	0.001119	0.625	0	0	0.0478966	0.249144	5.70631	1.40593	-0.141488	13
514	2020	3.44828	1.23153	6.89655	0.985222	0.003448	0.001232	0.006897	0.000985	0.5	0.167	0	0.0478966	0.468539	5.32087	0.13991	-0.364751	13
515	2020	3.79119	0.874891	3.49956	0.29163	0.003791	0.000875	0.0035	0.000292	0.666667	0.167	0	0.0478966	0.0182576	4.11252	16.956	-1.47734	13
516	2020	2.80112	0	2.80112	0	0.002801	0	0.002801	0	0.571429	0	0	0.0478966	0	5.21474	15.2965	-0.541858	13
517	2020	12.2034	5.24206	11.1008	5.55042	0.012203	0.005242	0.011101	0.00555	0.777778	0.222	0	0.0478966	0.181369	6.59484	0.0935439	0.113966	13
518	2020	2.71657	2.11289	1.20737	0.603682	0.002717	0.002113	0.001207	0.000604	0.7	0.2	0	0.0478966	0.235226	8.97615	1.57071	-0.264306	13
519	2020	5.42232	0.417101	6.46507	2.50261	0.005422	0.000417	0.006465	0.002503	0.777778	0.222	0	0.0478966	0.0436052	8.18368	0.254644	-0.0507827	13
520	2020	0.61237	0.61237	3.67422	0.61237	0.000612	0.000612	0.003674	0.000612	0.714286	0.143	0	0.0478966	0.0235296	5.59638	6.74535	-0.191285	13
521	2020	8	0.75	9.75	5	0.008	0.00075	0.00975	0.005	0.571429	0.286	0	0.0478966	0.208798	4.73089	0.0304563	-0.779713	13
522	2020	3.71846	0.796813	3.71846	1.06242	0.003718	0.000797	0.003718	0.001062	0.857143	0.143	0	0.0478966	0.0302396	7.92222	1.82479	-0.0935865	13
523	2020	4.5045	3.861	2.73488	1.44788	0.004505	0.003861	0.002735	0.001448	0.625	0.125	0	0.0478966	0.0572547	7.23187	0.789772	-0.0604392	13
524	2020	0.641026	1.28205	0.641026	1.28205	0.000641	0.001282	0.000641	0.001282	0.666667	0.333	0	0.0478966	0.0114364	4.50528	11.5166	-0.8203	13
525	2020	2.46184	0.246184	2.21566	0.738552	0.002462	0.000246	0.002216	0.000739	0.714286	0.429	0	0.0478966	0.0027844	7.04308	46.4639	-0.146376	13
526	2020	0	0	0	0	0	0	0	0	0.625	0.25	0	0.0478966	0.0895933	7.09012	7.43525	-0.389611	13
527	2020	4.31288	0.9802	3.72476	2.9406	0.004313	0.00098	0.003725	0.002941	0.7	0.2	0	0.0478966	0.0447736	8.09773	4.72759	-0.414813	13
528	2020	1.34228	0.167785	1.1745	0.503356	0.001342	0.000168	0.001174	0.000503	0.777778	0.222	0	0.0478966	0.0400024	9.21986	0.633426	0.0443414	13
529	2020	6.18857	1.0921	5.09647	0.364033	0.006189	0.001092	0.005096	0.000364	0.8	0.2	0	0.0478966	0.301332	8.46753	0.13212	0.10582	13
530	2020	6.1618	3.77658	6.95687	1.19261	0.006162	0.003777	0.006957	0.001193	0.75	0.25	0	0.0478966	0.0490678	6.34125	37.1547	-0.487963	13
531	2020	1.86838	0.415196	3.11397	1.24559	0.001868	0.000415	0.003114	0.001246	0.375	0	0	0.0478966	0.218972	6.86883	0.0593737	0.0609486	13
532	2020	2.18914	0.145943	1.45943	0.437828	0.002189	0.000146	0.001459	0.000438	0.833333	0.25	0	0.0478966	0.0543527	8.12904	1.43447	-0.228933	13
533	2020	3.45125	0.287604	5.75209	0.575209	0.003451	0.000288	0.005752	0.000575	0.75	0.375	0	0.0478966	0.011022	7.68507	4.32682	-0.335364	13
534	2020	0	0	0	0	0	0	0	0	0.714286	0.286	0	0.0478966	0.0218812	6.14342	77.931	-0.402366	13
535	2020	4.61409	2.93624	2.09732	2.09732	0.004614	0.002936	0.002097	0.002097	0.666667	0	0	0.0478966	0	4.99666	2.41448	-0.310089	13
536	2020	4.33583	2.365	6.70083	4.33583	0.004336	0.002365	0.006701	0.004336	0.666667	0.333	0	0.0478966	0.529998	4.22953	77.931	-1.39442	13
537	2020	4.26321	1.11214	4.44856	1.85357	0.004263	0.001112	0.004449	0.001854	0.888889	0.222	0	0.0478966	0.0154675	10.3635	0.380196	0.153383	13
538	2020	0	0	0	0	0	0	0	0	0.571429	0.143	0	0.0478966	0	3.07575	1.32123	-0.294882	13
539	2020	4.84048	5.28053	3.30033	1.76018	0.00484	0.005281	0.0033	0.00176	0.777778	0.222	0	0.0478966	0.607464	6.19511	0.61453	-0.21298	13
540	2020	3.07456	0.76864	4.35562	0.76864	0.003075	0.000769	0.004356	0.000769	0.777778	0.222	0	0.0478966	0.213074	9.13235	1.52044	-0.10603	13
541	2020	0	0	0	0	0	0	0	0	0.6	0	0	0.0478966	0.260724	5.28657	77.931	-1.06273	13
542	2020	2.08855	4.59482	1.67084	0	0.002089	0.004595	0.001671	0	0.625	0.25	0	0.0478966	0.023723	5.28832	8.6195	-1.45126	13
543	2020	4.40529	1.25865	5.9786	1.88798	0.004405	0.001259	0.005979	0.001888	0.777778	0.222	0	0.0478966	0.0058896	5.70545	2.08035	-0.119366	13
544	2020	6.6064	0.347705	6.6064	2.08623	0.006606	0.000348	0.006606	0.002086	0.666667	0.167	0	0.0478966	0.0436183	2.61249	10.4984	-0.680793	13
545	2020	0.4	0	0.4	0	0.0004	0	0.0004	0	0.4	0.2	0	0.0478966	0.385683	7.13588	0.0053089	0.224498	13
546	2020	3.75313	1.25104	7.29775	0.417014	0.003753	0.001251	0.007298	0.000417	0.9	0.2	0	0.0478966	0.191455	9.67639	0.337614	0.146904	13
547	2020	2.41702	0.322269	4.6729	1.45021	0.002417	0.000322	0.004673	0.00145	0.777778	0.111	0	0.0478966	0.191385	5.67626	4.89525	-0.720714	13
548	2020	1.59936	0.79968	0.39984	0.79968	0.001599	0.0008	0.0004	0.0008	0.428571	0.286	0	0.0478966	0.0375061	7.03545	6.06416	-0.151426	13
549	2020	0	0	0	0	0	0	0	0	0.444444	0.111	0	0.0478966	0.0164323	7.46886	1.00417	-0.221455	13
550	2020	6.14035	1.75439	5.26316	2.04678	0.00614	0.001754	0.005263	0.002047	0.571429	0.143	0	0.0478966	0.266057	7.51053	3.85965	-0.557015	13
551	2020	4.13223	1.14784	2.52525	3.21396	0.004132	0.001148	0.002525	0.003214	0.4	0.2	0	0.0478966	0.331402	5.17414	0.0493749	-0.058409	13
552	2020	3.93391	0.983478	5.31078	0.983478	0.003934	0.000983	0.005311	0.000983	0.8	0.1	0	0.0478966	0.953512	6.21011	1.5664	-0.609709	13
553	2020	4.5854	3.82117	4.20329	1.52847	0.004585	0.003821	0.004203	0.001528	0.666667	0.444	0	0.0478966	0.0754715	5.68518	0.003894	0.0855197	13
554	2020	9.77995	3.66748	12.2249	4.27873	0.00978	0.003667	0.012225	0.004279	0.833333	0.167	1	0.0478966	0.156252	3.83263	0.0151418	-0.0136852	13
555	2020	5.3553	2.67765	9.06282	3.0896	0.005355	0.002678	0.009063	0.00309	0.6	0.2	0	0.0478966	0.026297	6.61928	2.12903	-0.146351	13
556	2020	5.16629	1.61447	5.48918	2.90604	0.005166	0.001614	0.005489	0.002906	0.714286	0.143	0	0.0478966	0.0032388	6.51146	0.899405	-0.505145	13
557	2020	6.68209	1.28502	10.5371	6.68092	0.006682	0.001285	0.010537	0.006681	0.4	0.2	0	0.0478966	0.0646645	3.81821	0.501059	-1.60012	13
558	2020	3.12367	1.27787	2.69771	0.85191	0.003124	0.001278	0.002698	0.000852	0.777778	0.222	0	0.0478966	0.397919	6.94015	0.525684	-0.380349	13
559	2020	5.22648	2.37567	2.05892	1.90054	0.005226	0.002376	0.002059	0.001901	0.666667	0.167	0	0.0478966	0.0058804	9.29142	0.126066	0.118263	13
560	2020	7.32279	3.80785	9.95899	4.39367	0.007323	0.003808	0.009959	0.004394	0.8	0.2	0	0.0478966	0.301335	7.86758	0.138302	0.114179	13
561	2020	2.49875	0.9995	1.24937	0.249875	0.002499	0.001	0.001249	0.00025	0.571429	0.286	0	0.0478966	0.0023586	8.172	1.48169	-0.0790953	13
562	2020	7.57451	3.01883	8.01361	3.5677	0.007575	0.003019	0.008014	0.003568	0.545455	0.182	0	0.0478966	0.774127	8.90826	0.0602965	-0.0179493	13
563	2020	0.362976	0	0.725953	0.181488	0.000363	0	0.000726	0.000181	0.833333	0.167	0	0.0478966	0.195062	5.04417	3.7679	-0.531803	13
564	2020	6.87732	0.929368	8.17844	2.41636	0.006877	0.000929	0.008178	0.002416	0.714286	0.286	0	0.0478966	0.105018	5.10709	8.05921	-0.540104	13
565	2020	6.56912	3.28456	5.67333	0.89579	0.006569	0.003285	0.005673	0.000896	0.777778	0.111	1	0.0478966	0.202946	9.22565	0.0882534	0.113088	13
566	2020	2.64813	1.15856	2.48262	0.827541	0.002648	0.001159	0.002483	0.000828	0.909091	0.182	0	0.0478966	0.39006	9.38701	0.0008403	0.0283804	13
567	2020	5.27093	1.89753	2.74088	1.89753	0.005271	0.001898	0.002741	0.001898	0.571429	0.143	0	0.0478966	0.0809468	6.52115	14.0047	-0.220803	13
568	2020	2.7673	1.63522	6.54088	1.25786	0.002767	0.001635	0.006541	0.001258	0.615385	0.231	0	0.0478966	0.368117	10.0265	0.0495982	-0.0108833	13
569	2020	0.706215	0.235405	1.41243	0.235405	0.000706	0.000235	0.001412	0.000235	0.666667	0.333	0	0.0478966	0.302392	6.41349	5.03975	-0.394082	13
570	2020	3.43418	2.12592	5.23303	0.490597	0.003434	0.002126	0.005233	0.000491	0.75	0.375	0	0.0478966	0.420959	8.0072	1.80845	-0.383808	13
571	2020	10.0269	0.489117	10.516	2.20103	0.010027	0.000489	0.010516	0.002201	0.666667	0.167	1	0.0478966	0.11491	6.41028	0.163923	0.0473518	13
572	2020	1.67015	1.67015	2.50522	0	0.00167	0.00167	0.002505	0	0.333333	0.167	0	0.0478966	0.0057094	3.3715	0.0286893	-0.724439	13
573	2020	4.4603	4.4603	4.4603	0	0.00446	0.00446	0.00446	0	0.6	0.4	0	0.0478966	0.380555	4.56294	0.292824	-0.393284	13
574	2020	3.19293	1.35085	6.14024	0.859634	0.003193	0.001351	0.00614	0.00086	0.769231	0.308	1	0.0478966	0.496583	11.2729	0.0692388	0.120361	13
575	2020	2.10405	0.382555	0.765111	0.573833	0.002104	0.000383	0.000765	0.000574	0.75	0.125	0	0.0478966	0.121452	6.5304	1.618	-0.434273	13
576	2020	5.81979	1.00341	4.61569	2.20751	0.00582	0.001003	0.004616	0.002208	0.75	0.25	0	0.0478966	0.347496	5.11803	0.085003	-0.212912	13
577	2020	8.13439	5.30504	3.71353	1.41468	0.008134	0.005305	0.003714	0.001415	0.75	0.25	0	0.0478966	0.0282543	10.6373	1.70568	-0.101825	13
578	2020	4.2061	0.788644	4.99474	1.84017	0.004206	0.000789	0.004995	0.00184	0.75	0.125	0	0.0478966	0.0348837	7.2666	0.363239	-0.168599	13
579	2020	3.50467	1.75234	3.21262	1.46028	0.003505	0.001752	0.003213	0.00146	0.714286	0.286	0	0.0478966	0.0134424	5.21661	4.42084	-0.357252	13
580	2020	6.10288	0.87184	3.48736	0	0.006103	0.000872	0.003487	0	0.8	0	0	0.0478966	0	5.58195	0.0427213	0.395349	13
581	2020	12.2034	4.56621	13.6986	1.52207	0.012203	0.004566	0.013699	0.001522	0.8	0	1	0.0478966	0	4.19045	0.0410522	0.277265	13
582	2020	2.42057	0.907716	1.21029	0	0.002421	0.000908	0.00121	0	0.666667	0.333	0	0.0478966	0.309635	5.79243	57.4021	-1.37537	13
583	2020	1.0661	0.799574	0.799574	0	0.001066	0.0008	0.0008	0	0.6	0.2	0	0.0478966	0.289919	4.55025	0.683325	-0.789137	13
584	2020	0	0	0	0	0	0	0	0	0.777778	0.111	0	0.0478966	0.233348	6.40621	8.59239	-0.467911	13
585	2020	2.10843	1.50602	2.10843	0.60241	0.002108	0.001506	0.002108	0.000602	0.8	0.2	0	0.0478966	0.490522	8.70799	0.445007	-0.312291	13
586	2020	2.31977	0.535332	2.14133	0.535332	0.00232	0.000535	0.002141	0.000535	0.714286	0.143	0	0.0478966	0.186323	7.36083	1.6488	-0.594341	13
587	2020	2.41984	0	0.30248	0.30248	0.00242	0	0.000302	0.000302	0.666667	0.333	0	0.0478966	0.158275	3.52727	0.990789	-0.0983146	13
588	2020	0	0	0	0	0	0	0	0	0.666667	0.167	0	0.0478966	0	4.46144	73.1515	-1.25873	13
589	2020	4.13155	0.991572	2.1484	0.991572	0.004132	0.000992	0.002148	0.000992	0.727273	0.273	0	0.0478966	0.805693	7.51176	0.226077	0.189858	13
590	2020	4.17661	2.08831	5.0716	1.49165	0.004177	0.002088	0.005072	0.001492	0.666667	0.111	0	0.0478966	0	5.47701	3.71674	-0.144981	13
591	2020	4.0255	0	4.36095	1.67729	0.004025	0	0.004361	0.001677	0.714286	0.429	0	0.0478966	0	6.19291	9.02122	-0.444586	13
592	2020	0	0	0	0	0	0	0	0	0.333333	0	0	0.0478966	0.0310913	4.32355	35.092	-0.222965	13
593	2020	3.01091	0.752729	5.2691	0.752729	0.003011	0.000753	0.005269	0.000753	0.5	0	0	0.0478966	0.0207151	3.31022	77.931	-0.533844	13
594	2020	0.751541	1.20246	1.35277	0.601233	0.000752	0.001202	0.001353	0.000601	0.833333	0	0	0.0478966	0.123777	3.36517	27.43	-0.572494	13
595	2020	1.32696	0.796178	1.85775	2.12314	0.001327	0.000796	0.001858	0.002123	0.857143	0.286	0	0.0478966	0.224207	5.52668	18.024	-0.709712	13
596	2020	4.89827	2.63753	7.5358	6.68092	0.004898	0.002638	0.007536	0.006681	0.777778	0.333	0	0.0478966	1.09915	6.63045	0.299045	-0.527033	13
597	2020	7.33138	0.366569	6.23167	1.83285	0.007331	0.000367	0.006232	0.001833	0.75	0.125	0	0.0478966	0.0018516	7.32254	77.931	-0.197279	13
598	2020	5.64374	2.1164	5.99647	2.1164	0.005644	0.002116	0.005996	0.002116	0.923077	0.308	1	0.0478966	0.355683	11.8436	0.274904	0.132818	13
599	2020	4.05954	3.83401	8.11908	0.90212	0.00406	0.003834	0.008119	0.000902	0.571429	0	0	0.0478966	0.244395	5.04434	1.93186	-0.24559	13
600	2020	4.46239	2.54994	4.0374	0.849979	0.004462	0.00255	0.004037	0.00085	0.625	0.25	0	0.0478966	0.305892	6.04338	0.920229	-0.0076942	13
601	2020	4.69337	0.625782	0.625782	0.625782	0.004693	0.000626	0.000626	0.000626	0.9	0.3	0	0.0478966	0.492726	8.13768	1.10184	-0.369388	13
602	2020	1.38313	1.84417	1.38313	0	0.001383	0.001844	0.001383	0	0.6	0.2	0	0.0478966	0.217807	2.95858	6.70964	-0.702796	13
603	2020	4.15924	0.594177	4.15924	2.6738	0.004159	0.000594	0.004159	0.002674	0.777778	0.111	0	0.0478966	0.0016281	5.18393	77.931	-0.752668	13
604	2020	3.84102	3.17301	4.67602	1.16901	0.003841	0.003173	0.004676	0.001169	0.8	0.2	0	0.0478966	0.0688624	7.41994	0.555065	-0.159282	13
605	2020	0.330797	0	0	0	0.000331	0	0	0	0.714286	0.286	0	0.0478966	0.276877	6.57466	9.24133	-0.376857	13
606	2020	5.25652	1.0513	7.14886	3.36417	0.005257	0.001051	0.007149	0.003364	0.777778	0.222	0	0.0478966	0.247407	6.80477	0.0966029	-0.0154894	13
607	2020	4.88599	0.542888	7.05755	0.542888	0.004886	0.000543	0.007058	0.000543	0.8	0.2	0	0.0478966	0.506209	3.6693	6.4178	-0.889297	13
608	2020	1.58121	2.93653	3.3883	2.48475	0.001581	0.002937	0.003388	0.002485	0.8	0.2	0	0.0478966	0.569846	7.55703	0.403613	-0.542047	13
609	2020	0.216076	0.648228	0	0	0.000216	0.000648	0	0	0.875	0.25	0	0.0478966	0.0510961	7.87728	3.07684	-0.190622	13
610	2020	0	0	0	0	0	0	0	0	0.666667	0.167	0	0.0478966	1.26352	6.728	0.669245	-0.570033	13
611	2020	3.3796	0.7242	3.621	1.0863	0.00338	0.000724	0.003621	0.001086	0.777778	0.222	0	0.0478966	0.187846	6.02733	0.739857	-0.595302	13
612	2020	2.61506	2.35356	7.06067	2.09205	0.002615	0.002354	0.007061	0.002092	0.875	0.125	0	0.0478966	0.424101	6.01928	0.433788	-0.24566	13
613	2020	8.60215	1.72043	9.89247	3.87097	0.008602	0.00172	0.009892	0.003871	0.75	0.125	0	0.0478966	0.0168415	6.10088	29.7474	-0.448452	13
614	2020	0.353857	0.707714	0.353857	0.353857	0.000354	0.000708	0.000354	0.000354	0.666667	0.167	0	0.0478966	0.0365218	4.91529	15.5678	-1.02983	13
615	2020	7.96524	0.724113	5.7929	4.34468	0.007965	0.000724	0.005793	0.004345	0.714286	0.143	0	0.0478966	0.0050344	4.34113	77.931	-0.571477	13
616	2020	4.25015	0.809553	6.47642	2.02388	0.00425	0.00081	0.006476	0.002024	0.714286	0.143	0	0.0478966	1.04718	5.69086	0.642458	-1.24662	13
617	2020	0.65445	0.4363	0.21815	0.21815	0.000654	0.000436	0.000218	0.000218	0.714286	0.286	0	0.0478966	0	5.79057	6.69183	-0.54654	13
618	2020	1.92641	0.577923	2.31169	2.31169	0.001926	0.000578	0.002312	0.002312	0.8	0.4	0	0.0478966	0.245215	7.01586	10.8995	-0.321569	13
619	2020	8.24176	2.1978	5.49451	1.64835	0.008242	0.002198	0.005495	0.001648	0.75	0	0	0.0478966	0.458303	4.66838	0.0436131	-0.0676644	13
620	2020	4.84928	3.66973	2.62123	2.09699	0.004849	0.00367	0.002621	0.002097	0.727273	0.364	0	0.0478966	0.407717	10.6623	0.0521858	0.253546	13
621	2020	11.0003	1.7188	13.0629	6.68092	0.011	0.001719	0.013063	0.006681	0.714286	0.143	0	0.0478966	0.237661	7.25448	0.104849	0.0139294	13
622	2020	2.58546	0.574548	1.14909	0	0.002585	0.000575	0.001149	0	0.666667	0.167	0	0.0478966	0.281879	7.19305	0.145967	0.0844025	13
623	2020	4.21763	0.421763	6.74821	1.68705	0.004218	0.000422	0.006748	0.001687	0.75	0.333	0	0.0478966	0.20027	6.74182	0.148606	-0.142033	13
624	2020	2.14439	0.476531	3.33572	0.714796	0.002144	0.000477	0.003336	0.000715	0.666667	0	1	0.0478966	0.0957053	3.65119	0.0052838	0.0958277	13
625	2020	0.309119	0	0	0.309119	0.000309	0	0	0.000309	0.777778	0.222	0	0.0478966	0.0657839	8.13884	0.477314	-0.350808	13
626	2020	0.293858	0.293858	0	0	0.000294	0.000294	0	0	0.8	0.2	0	0.0478966	0.0161217	6.28876	1.5707	-0.152427	13
627	2020	2.30521	0.461042	2.45889	0.461042	0.002305	0.000461	0.002459	0.000461	0.75	0.25	0	0.0478966	0.094314	7.96364	2.34494	-0.347337	13
628	2020	0.401445	0	1.60578	0.401445	0.000401	0	0.001606	0.000401	0.857143	0.286	0	0.0478966	0	4.60487	0.535263	0.0336827	13
629	2020	8.19912	1.46413	9.66325	1.75696	0.008199	0.001464	0.009663	0.001757	0.75	0.125	0	0.0478966	0.85262	3.18363	0.0254821	-0.104985	13
630	2020	1.74173	0.497636	1.49291	0.746454	0.001742	0.000498	0.001493	0.000746	0.888889	0.222	0	0.0478966	0.314904	7.89387	1.25297	-0.341923	13
631	2020	3.23625	1.88781	2.42718	1.34844	0.003236	0.001888	0.002427	0.001348	0.75	0.25	1	0.0478966	0.157062	10.8526	0.321875	0.204693	13
632	2020	3.88651	2.33191	12.0482	0.388651	0.003887	0.002332	0.012048	0.000389	0.714286	0.286	0	0.0478966	0.0355833	3.75546	1.65385	-0.418943	13
633	2020	4.80934	3.09172	9.61869	0.343525	0.004809	0.003092	0.009619	0.000344	0.714286	0.429	0	0.0478966	0.0021316	8.68804	4.53644	-0.138374	13
634	2020	4.14815	1.77778	5.33333	0.888889	0.004148	0.001778	0.005333	0.000889	0.5	0.2	0	0.0478966	0.0197374	7.43271	2.05565	-0.159082	13
635	2020	6.36943	3.82166	6.36943	0.955414	0.006369	0.003822	0.006369	0.000955	0.75	0.125	0	0.0478966	0.0666943	7.15911	1.84206	-0.342552	13
636	2020	6.00935	1.78055	9.57044	4.89651	0.006009	0.001781	0.00957	0.004897	0.75	0.25	0	0.0478966	0.0580818	6.47471	0.179607	-0.0655954	13
637	2020	4.51389	0.347222	3.125	1.04167	0.004514	0.000347	0.003125	0.001042	0.625	0	0	0.0478966	0.0020487	2.88143	25.1121	-0.826542	13
638	2020	6.29845	4.84496	6.5407	2.18023	0.006298	0.004845	0.006541	0.00218	0.818182	0.273	0	0.0478966	0.0732182	8.13512	3.95992	-0.325074	13
639	2020	0	0	0	0	0	0	0	0	0.714286	0.143	0	0.0478966	0.0496938	8.18956	2.59351	-0.198472	13
640	2020	5.25762	0.701016	8.76271	2.45356	0.005258	0.000701	0.008763	0.002454	0.333333	0	0	0.0478966	0.0314233	4.5303	0.0123179	-0.169368	13
641	2020	2.48619	0.552486	1.65746	1.10497	0.002486	0.000552	0.001657	0.001105	0.857143	0.286	0	0.0478966	0.224293	8.44982	77.931	-0.430821	13
642	2020	3.80838	2.00441	3.60794	1.00221	0.003808	0.002004	0.003608	0.001002	0.875	0.25	0	0.0478966	0.0138487	7.834	1.38395	-0.0985902	13
643	2020	2.4527	1.40154	3.50385	2.10231	0.002453	0.001402	0.003504	0.002102	0.857143	0.286	0	0.0478966	0.103707	6.20564	0.0057853	0.106142	13
644	2020	5.23084	0.454856	7.95997	2.04685	0.005231	0.000455	0.00796	0.002047	0.833333	0.167	0	0.0478966	0.0329019	7.84726	2.88353	-0.316467	13
645	2020	0.74184	0	4.45104	0	0.000742	0	0.004451	0	0.714286	0.143	0	0.0478966	0.0084762	3.37972	77.931	-0.190272	13
646	2020	1.62536	0	0.812678	0.812678	0.001625	0	0.000813	0.000813	0.714286	0.143	0	0.0478966	0.065755	4.83784	0.606808	-0.0960197	13
647	2020	2.26301	1.25723	0.754337	0.502892	0.002263	0.001257	0.000754	0.000503	0.875	0.125	0	0.0478966	0.0934537	9.00443	1.17981	-0.130979	13
648	2020	0.554017	0	1.93906	0.831025	0.000554	0	0.001939	0.000831	0.8	0.1	0	0.0478966	0.978944	6.7038	0.61238	-0.473532	13
649	2020	7.22543	1.08381	12.6445	1.44509	0.007225	0.001084	0.012645	0.001445	0.571429	0.143	1	0.0478966	1.04881	4.40076	0	-0.265929	13
650	2020	12.2034	4.19916	8.9982	1.19976	0.012203	0.004199	0.008998	0.0012	0.833333	0.333	0	0.0478966	0.0813887	3.61907	1.13885	-0.941639	13
651	2020	3.90371	1.30124	6.18087	3.25309	0.003904	0.001301	0.006181	0.003253	0.714286	0.143	1	0.0478966	0	5.26534	0.0038641	0.196155	13
652	2020	3.36619	0.721327	1.6831	4.32796	0.003366	0.000721	0.001683	0.004328	0.5	0	0	0.0478966	0.0401313	7.18382	0.139747	0.0113572	13
653	2020	1.3471	0.748391	1.64646	0.299356	0.001347	0.000748	0.001646	0.000299	0.777778	0.111	0	0.0478966	0.0475264	8.77672	0.4118	0.18266	13
654	2020	3.27616	1.34901	6.16689	2.11987	0.003276	0.001349	0.006167	0.00212	0.625	0.25	1	0.0478966	0.491688	6.96859	0.0171649	0.0427905	13
655	2020	4.03226	2.59217	2.59217	1.15207	0.004032	0.002592	0.002592	0.001152	0.8	0	0	0.0478966	0	6.97996	1.63822	-0.185653	13
656	2020	5.44016	2.96736	3.46192	3.46192	0.00544	0.002967	0.003462	0.003462	0.777778	0.222	1	0.0478966	1.00219	6.51296	0.645739	-0.406363	13
657	2020	0.322893	0	2.90604	0.968679	0.000323	0	0.002906	0.000969	0.777778	0.111	0	0.0478966	0.0029982	6.18191	6.40221	-0.287426	13
658	2020	0.673401	0.673401	2.0202	0	0.000673	0.000673	0.00202	0	0.833333	0	0	0.0478966	0.370729	8.405	17.6383	-0.288891	13
659	2020	9.46074	4.91958	10.596	1.13529	0.009461	0.00492	0.010596	0.001135	0.75	0.125	0	0.0478966	0.276015	6.38454	0.553309	-0.269474	13
660	2020	6.09845	2.17802	5.80804	1.16161	0.006098	0.002178	0.005808	0.001162	0.625	0.25	0	0.0478966	0.061379	9.63963	1.91043	-0.583996	13
661	2020	8.96552	5.28736	13.5632	1.60919	0.008966	0.005287	0.013563	0.001609	0.928571	0.357	1	0.0478966	0.186599	11.8436	0.149424	0.084131	13
662	2020	3.49838	1.61464	7.80409	1.07643	0.003498	0.001615	0.007804	0.001076	0.625	0.125	0	0.0478966	0.0596614	6.97061	33.2465	-0.243363	13
663	2020	2.36493	1.0915	2.00109	0.72767	0.002365	0.001092	0.002001	0.000728	0.75	0.125	0	0.0478966	0.345481	7.43833	1.07587	-0.157096	13
664	2020	3.90498	2.60332	3.25415	1.62708	0.003905	0.002603	0.003254	0.001627	0.5	0.25	0	0.0478966	0.0442334	5.0168	3.0139	-0.55711	13
665	2020	4.03705	0.949893	5.46189	0.949893	0.004037	0.00095	0.005462	0.00095	0.8	0	0	0.0478966	0.486105	6.89628	0.0029485	-0.100408	13
666	2020	3.27553	2.50482	2.69749	1.7341	0.003276	0.002505	0.002697	0.001734	0.777778	0.222	0	0.0478966	1.35661	5.89362	0.160809	-1.01054	13
667	2020	6.22499	2.44553	7.55891	0.222321	0.006225	0.002446	0.007559	0.000222	0.8	0.2	0	0.0478966	0.845578	6.34583	0.635006	-0.451347	13
668	2020	2.12936	2.12936	1.86319	0.798509	0.002129	0.002129	0.001863	0.000799	0.666667	0.222	0	0.0478966	0.165947	5.58793	0.635507	0.140456	13
669	2020	1.23229	1.23229	2.77264	0.924214	0.001232	0.001232	0.002773	0.000924	0.714286	0.143	0	0.0478966	0.136896	3.98525	77.931	-0.463388	13
670	2020	1.85759	1.85759	2.47678	0.619195	0.001858	0.001858	0.002477	0.000619	0.625	0.125	0	0.0478966	0.30523	6.6144	77.931	-0.269177	13
671	2020	1.99521	1.19713	1.99521	0	0.001995	0.001197	0.001995	0	0.714286	0.143	0	0.0478966	0.168228	7.13707	0.866159	-0.124966	13
672	2020	2.11457	0.192234	1.7301	0.576701	0.002115	0.000192	0.00173	0.000577	0.875	0.125	0	0.0478966	0.548643	6.44978	0.890171	-0.455424	13
673	2020	2.60824	0.521648	3.65154	0.782473	0.002608	0.000522	0.003652	0.000782	0.625	0.25	0	0.0478966	0.244659	3.76011	0.283861	-0.0253284	13
674	2020	7.17847	3.19043	7.17847	2.19342	0.007178	0.00319	0.007178	0.002193	0.714286	0.286	0	0.0478966	0.21882	8.02667	2.67258	-0.288829	13
675	2020	3.02198	1.0989	4.3956	1.64835	0.003022	0.001099	0.004396	0.001648	0.714286	0.143	0	0.0478966	0	6.37699	1.067	-0.0478476	13
676	2020	4.03031	1.93455	4.51394	0.644849	0.00403	0.001935	0.004514	0.000645	0.75	0.125	0	0.0478966	0.364401	7.99706	0.535792	-0.202277	13
677	2020	9.42685	1.13122	10.9351	1.5083	0.009427	0.001131	0.010935	0.001508	0.714286	0.286	0	0.0478966	0.275256	4.02145	17.5504	-0.561317	13
678	2020	2.2756	0.758534	0.758534	1.01138	0.002276	0.000759	0.000759	0.001011	0.75	0.125	0	0.0478966	0.201439	5.92994	0.325122	0.273269	13
679	2020	2.80811	0.624025	3.90016	1.71607	0.002808	0.000624	0.0039	0.001716	0.777778	0.222	0	0.0478966	0.168231	6.57688	2.45476	-0.218572	13
680	2020	0.438404	0.438404	1.75362	0.876808	0.000438	0.000438	0.001754	0.000877	0.6	0.2	0	0.0478966	0.0410535	3.15646	1.22282	-2.25572	13
681	2020	2.37954	0.594884	4.46163	1.18977	0.00238	0.000595	0.004462	0.00119	0.7	0.2	0	0.0478966	0.401151	7.26124	1.15421	-0.278927	13
682	2020	0.501002	0.501002	2.50501	0.501002	0.000501	0.000501	0.002505	0.000501	0.75	0.25	0	0.0478966	0.0112046	4.76542	77.931	-0.263668	13
683	2020	5.39538	2.02327	3.54072	0.674423	0.005395	0.002023	0.003541	0.000674	0.714286	0.143	0	0.0478966	0.0571798	6.08555	4.03792	-0.725942	13
684	2020	9.10064	1.87366	6.42398	1.87366	0.009101	0.001874	0.006424	0.001874	0.875	0.375	0	0.0478966	0	6.69427	1.58292	-0.140539	13
685	2020	0	0	0	0	0	0	0	0	0.666667	0.167	0	0.0478966	1.41885	4.66649	0.688531	-0.545672	13
686	2020	2.365	1.57666	0.394166	0	0.002365	0.001577	0.000394	0	0.75	0.125	0	0.0478966	0.113421	6.44516	4.90929	-0.211165	13
687	2020	5.81234	1.93745	6.08912	3.04456	0.005812	0.001937	0.006089	0.003045	0.833333	0.5	0	0.0478966	0.546783	5.68115	1.02378	-0.572664	13
688	2020	0.328839	0	0.657678	0	0.000329	0	0.000658	0	0.5	0.167	0	0.0478966	0.0457097	4.6105	1.71734	-0.574684	13
689	2020	0	0	0	0	0	0	0	0	0.8	0.2	0	0.0478966	0	5.72338	0.146846	-0.381302	13
690	2020	9.136	1.56617	3.6544	1.8272	0.009136	0.001566	0.003654	0.001827	0.714286	0.286	0	0.0478966	0.237398	4.08568	0.190088	-0.375263	13
691	2020	2.12604	0.303721	1.82232	0.15186	0.002126	0.000304	0.001822	0.000152	0.8	0	0	0.0478966	1.41885	3.92818	0.665488	-1.13837	13
692	2020	1.62866	0.488599	0.651466	1.14007	0.001629	0.000489	0.000651	0.00114	0.625	0.25	0	0.0478966	0.0807587	8.65968	0.734647	-0.138771	13
693	2020	5.75772	2.5334	7.60018	0.230309	0.005758	0.002533	0.0076	0.00023	0.833333	0.417	0	0.0478966	0.173348	8.81814	0.241151	0.111549	13
694	2020	4.34611	1.7121	5.92651	1.7121	0.004346	0.001712	0.005927	0.001712	0.777778	0.333	0	0.0478966	0.484738	8.35582	1.25443	-0.198417	13
695	2020	3.69458	1.97044	1.47783	0.246305	0.003695	0.00197	0.001478	0.000246	0.916667	0.25	1	0.0478966	0.520612	11.8436	0.169382	0.0306579	13
696	2020	3.4204	0.932836	1.86567	0.621891	0.00342	0.000933	0.001866	0.000622	0.888889	0.333	0	0.0478966	0.0131317	9.85698	0.830967	-0.0830395	13
697	2020	3.06614	0.43802	1.75208	0.43802	0.003066	0.000438	0.001752	0.000438	0.6	0.2	0	0.0478966	0.0275834	3.63165	0.0851852	-0.869283	13
698	2020	1.87397	0.936988	1.63973	0.468494	0.001874	0.000937	0.00164	0.000468	0.75	0.125	0	0.0478966	0.0238009	5.93936	10.636	-0.449947	13
699	2020	6.89655	0.40568	1.21704	0.811359	0.006897	0.000406	0.001217	0.000811	0.666667	0.333	0	0.0478966	0.0003276	4.24276	77.931	-0.843511	13
700	2020	3.9801	0	3.31675	1.65837	0.00398	0	0.003317	0.001658	0.777778	0.333	0	0.0478966	0	6.13243	1.17819	-0.219408	13
701	2020	1.79937	1.12461	0.899685	0.899685	0.001799	0.001125	0.0009	0.0009	0.545455	0.091	0	0.0478966	0.699425	9.07518	40.8591	-0.637765	13
702	2020	2.18447	2.18447	4.61165	0.970874	0.002184	0.002184	0.004612	0.000971	0.75	0.125	0	0.0478966	0.0449068	6.34098	7.18146	-0.51013	13
703	2020	3.36083	1.52765	3.0553	0.30553	0.003361	0.001528	0.003055	0.000306	0.75	0.125	0	0.0478966	0.002722	5.52744	24.2333	-0.424066	13
704	2020	7.11997	0.711997	5.33998	2.13599	0.00712	0.000712	0.00534	0.002136	0.8	0.1	0	0.0478966	1.41885	6.07918	1.90372	-0.837121	13
705	2020	5.39273	1.64127	5.15827	3.517	0.005393	0.001641	0.005158	0.003517	0.666667	0.333	0	0.0478966	0.685138	5.38997	0.475966	-0.528486	13
706	2020	3.08008	1.36892	6.5024	2.05339	0.00308	0.001369	0.006502	0.002053	0.666667	0.111	0	0.0478966	0.0090022	8.526	0.262712	0.280687	13
707	2020	3.99361	1.59744	3.19489	0	0.003994	0.001597	0.003195	0	0.571429	0	0	0.0478966	0.0107942	5.01975	6.632	-0.583065	13
708	2020	2.14067	0.30581	3.36391	0	0.002141	0.000306	0.003364	0	0.714286	0.286	0	0.0478966	0.104099	6.56787	7.88996	-0.669369	13
709	2020	1.98334	1.58667	0.793336	0.396668	0.001983	0.001587	0.000793	0.000397	0.666667	0.333	0	0.0478966	0.0215519	6.58054	0.223949	0.0437468	13
710	2020	1.85491	2.06101	3.91591	0.824402	0.001855	0.002061	0.003916	0.000824	0.625	0.125	0	0.0478966	0.140858	7.3207	3.9994	-0.242648	13
711	2020	0	0	0	0	0	0	0	0	0.75	0	0	0.0478966	0.317422	6.20215	31.9141	-0.746374	13
712	2020	2.06612	0.590319	2.95159	0.885478	0.002066	0.00059	0.002952	0.000885	0.714286	0.143	0	0.0478966	0.0187394	5.5188	55.9707	-0.446743	13
[truncated: 2,242 more rows]
